# Supplementary material for: Dysregulated long noncoding RNAs in the brainstem of the DBA/1 mouse model of SUDEP
Source: BMC Genomics. 2021 Aug 17;22:621. doi: 10.1186/s12864-021-07921-7 (PMC8369804; doi:10.1186/s12864-021-07921-7)
Supplement: Supplementary file 2 — Additional file 2. Details of the corresponding probe and region of each lincRNA [file 12864_2021_7921_MOESM2_ESM.xlsx]

## Sheet: Sheet1
Sequence Code	type	RNAlength	chromosome	strand	txStart	txEnd	probeCoordinates	probeSequence
humanlincRNA0002+	lincRNA	5204	chr4	+	153684347	153689551	chr4:153689483+153689542	TATTTGATTACAGTGTAGAAACCAATATGAGTAGAGGCCCTCAGCAGGTGGGGGAAAGAA
humanlincRNA0011+	lincRNA	10181	chr4	+	131513303	131523484	chr4:131523174+131523233	TAAAAATGTCATCCCTTGCTAAGCAACCCCACACTGCAAAGAGTATACTAGGGACAGTCT
humanlincRNA0016-	lincRNA	23593	chr4	-	127744639	127768232	chr4:127744661-127744720	TTTTTGAATATTTACATCCAGCAATGTATGATGTTCCCTTCAAGGGGGGACGTCGCGTGC
humanlincRNA0020-	lincRNA	25502	chr4	-	125168534	125194036	chr4:125168538-125168597	ATTTTTAAGAACGCTTTGTTCCAGAGCAATAGCGTTTACACACTTGCCATCACACACTCA
humanlincRNA0020+	lincRNA	25502	chr4	+	125168534	125194036	chr4:125193977+125194036	AAATGTGTCTTAGTTTGCTGTAAGGGTTGTCTCGGTAATACACAAATACCCTGGAACGGA
humanlincRNA0034-	lincRNA	8348	chr4	-	107115808	107124156	chr4:107115901-107115960	TTGGACTCTGATTGTCCCTAGATTAGGAGAGGACAATCCTTGCTTATTCCTGTGTGGTCT
humanlincRNA0037-	lincRNA	10655	chr4	-	105559847	105570502	chr4:105559953-105560012	GTACTTTGGAGTTTTGTGGGAAACTAGCAACATATGATGATTCTTCCTTAACCTAAGTAT
humanlincRNA0043-	lincRNA	18238	chr4	-	98189398	98207636	chr4:98189440-98189499	AATTAAGGGAAGAGATCCTACTGACCCAATCAAATCTTAATGGGGGGTCAAAAGGCCTCC
humanlincRNA0052-	lincRNA	24541	chr3	-	147737095	147761636	chr3:147737096-147737155	GGACCTAATGAAAGTCAGGCCACAGCAATGCATAATATAAACAATATCTCCTTTGAAAAA
humanlincRNA0052+	lincRNA	24541	chr3	+	147737095	147761636	chr3:147761531+147761590	ACAACAGTGTGGTGATCTCCTATGCACTGAGTAAACACACAGCCAGTTTTCACTCAGTAC
humanlincRNA0055-	lincRNA	7942	chr3	-	146329686	146337628	chr3:146329692-146329751	CAGAGTCACCTACAAGAGTCTTTTAAAATCACAGTATCTGATTTTTGTGGATTTTCCCTT
humanlincRNA0055+	lincRNA	7942	chr3	+	146329686	146337628	chr3:146337295+146337354	TCTTAAACTACAAAGAAGCTATCTAGCCCTAGAAACAGTCATCCGCTGAGTCTCTCACTC
humanlincRNA0059-	lincRNA	25897	chr3	-	145219195	145245092	chr3:145219260-145219319	CTCAGAACAAATATATGGGATAAACTTTTAATTCTTCTTGGTTGCCACCCAGGGAAGTTA
humanlincRNA0059+	lincRNA	25897	chr3	+	145219195	145245092	chr3:145245017+145245076	AATAGAGTAAACTGATGAACAGATCAGGTGTGGTTCCCACCCATCCCATTTGGATGAAAG
humanlincRNA0065-	lincRNA	11674	chr5	-	105631466	105643140	chr5:105631470-105631529	GCCTTTGGTTGGCATCAGTCTTAGCTACAGAGTCACCCCTCCCATCTTATTTATTTATTT
humanlincRNA0065+	lincRNA	11674	chr5	+	105631466	105643140	chr5:105643072+105643131	ATCTTCAAGAGGAGCCAAGTCCCAGGCTCTAAAGTTCCCTCTATACAAACATAAAGACCT
humanlincRNA0071-	lincRNA	5698	chr3	-	122205745	122211443	chr3:122205749-122205808	TTCATGGTTCCTTCATGTCAGAAGAAAGTGGTTCCTACCCAGTTTAGAATTGCTTGGTTA
humanlincRNA0075-	lincRNA	3351	chr3	-	116450122	116453473	chr3:116450256-116450315	ACAGCGTGTTTCATTCCATCTTGATCATATCACACACACATCATCTGGAACACCCAGATG
humanlincRNA0076-	lincRNA	8269	chr3	-	116235750	116244019	chr3:116235754-116235813	TAAACTGTACATCTGCCCAGTCCAGGGGAAGTATAATGGAAGCTAGTTTGCAACTTTGAG
humanlincRNA0076+	lincRNA	8269	chr3	+	116235750	116244019	chr3:116243879+116243938	CTGGGGCTCAGAGGAGAGGACATCTGAAATGAAATTTATTGTTGTTGTTTGTTTGTTTGT
humanlincRNA0077-	lincRNA	35729	chr3	-	115834058	115869787	chr3:115834375-115834434	ACCAGGACCAGAGAAGTGTCCATCCTTTAAATTTCCTGAGAATTTTGTGTGCCCTGGAAC
humanlincRNA0077+	lincRNA	35729	chr3	+	115834058	115869787	chr3:115869607+115869666	GTGACCTTCCCTTCTGTCGCTCAATGACTAAAAGTATACTTAGCCTTTATAACATATAAG
humanlincRNA0080-	lincRNA	11483	chr3	-	109050533	109062016	chr3:109050535-109050594	CGATCATGTCCCATTCTTACTCAAACTAGTTTTCATTTACAGCATTTATCCATCATGAGT
humanlincRNA0080+	lincRNA	11483	chr3	+	109050533	109062016	chr3:109061818+109061877	CGAGGCCAGCATTAGTTTTCTCTTTCATTATTTCTTCAGAGGGATAAAAAGAGTCTTACT
humanlincRNA0083-	lincRNA	20942	chr3	-	107147826	107168768	chr3:107147827-107147886	AATATGAGAGCTACTCTTTCAGAATCTTGCCCACACATTGGGCGTGTGTGTATGTGCACA
humanlincRNA0090+	lincRNA	16904	chr3	+	103464499	103481403	chr3:103481281+103481340	TTCATTCACTGATTCCATGAAAACGCTGAGGATACATAGCTGCTGCACCAGACACCTTGT
humanlincRNA0095-	lincRNA	26714	chr3	-	100214745	100241459	chr3:100214755-100214814	TTAATGCACTGTAACTCAAAAGATCCAGGGAAGGTCTTCTGGATGGCCCCATCTGTTTGT
humanlincRNA0102-	lincRNA	9491	chr16	-	75493570	75503061	chr16:75493622-75493681	TTATGTTTTAATATTTTTGTTTCTTGAGAGATCTGGAGTGGGCATGCTTTGGGTATCATG
humanlincRNA0102+	lincRNA	9491	chr16	+	75493570	75503061	chr16:75502992+75503051	GATATCCAATATACTTAGAACTATAAATCAGGAGGTAAAATGTGTCTTTCCAGTGGAGCA
humanlincRNA0103-	lincRNA	5184	chr12	-	27381188	27386372	chr12:27381219-27381278	TTAATTTCGTCACTCATCCTTCCAGATGAGCCCACATTAGGTCCCTGGAAACCATTACTG
humanlincRNA0111+	lincRNA	4007	chr1	+	172993747	172997754	chr1:172997692+172997751	AGTTCAGTCAAGATTTGGTCTGCAAAAAAGCCTCCAAGGGAAAATGGGCTCTTCGAATAT
humanlincRNA0114+	lincRNA	16515	chr1	+	169542268	169558783	chr1:169558724+169558783	TTTGTGGCTATGTTTAAGCACATCATATCACTCTGCCCCTCCAAACAAAGTGATAGACAC
humanlincRNA0115-	lincRNA	9802	chr1	-	169531589	169541391	chr1:169531703-169531762	AATTTGGGAACAACACATCCTCTATTGCCTGTTACTCTCTGAGCCTAAGAGAAGGGGCTA
humanlincRNA0115+	lincRNA	9802	chr1	+	169531589	169541391	chr1:169541332+169541391	GCTGAGATCTTCAAACTAACCCTCTAACTAGTCAGAAATGGCAGGTATCACAAGAGTTTG
humanlincRNA0118+	lincRNA	20690	chr1	+	162501581	162522271	chr1:162522055+162522114	ACCCTGCACTAAGTGCTTGGAGGTGGCAGAAATTTAGGGAAAAATAATACATTCTAGGTA
humanlincRNA0120-	lincRNA	50316	chr1	-	161318919	161369235	chr1:161319128-161319187	TGTTCACTAAAATGACTTTGGTTCATGGCTGCTAACAAGGTTGTCAGCTCCTTACACAGA
humanlincRNA0127+	lincRNA	10059	chr1	+	155084746	155094805	chr1:155094692+155094751	AGAAGTCACAGAGAGAACCAAGGCATTGGAACAGCACTTCAAGTGTCCCATCATTAATGC
humanlincRNA0132+	lincRNA	12063	chr1	+	150043000	150055063	chr1:150054917+150054976	GTCATCAATAGATGAATCACAATACTCGCTTGACTTGGCTACTCCCTGATATTATCCACC
humanlincRNA0141-	lincRNA	12484	chr1	-	143565138	143577622	chr1:143565139-143565198	CAACTTCTTATACATGGAATTACAAGCGCTTACTTGTAAGTGAGACATTCCCTGCTCTCA
humanlincRNA0141+	lincRNA	12484	chr1	+	143565138	143577622	chr1:143577496+143577555	ACGTACTGAATATATGACCAAAACCTAGACATGGGGATTACAAGGGAATCTGGCTCTCGG
humanlincRNA0147-	lincRNA	13479	chr1	-	138396501	138409980	chr1:138396509-138396568	GTCACATGAAAGACGTTTTAGCTTCTGAGGGTTTTTGCAATGATTTCTAAGTTCATTTCT
humanlincRNA0147+	lincRNA	13479	chr1	+	138396501	138409980	chr1:138409905+138409964	TGTTCTACATGAGAACAAAAGCCTCCTCACAAGCAAACAGTCCCCAACTCTTCAGGTTGT
humanlincRNA0152-	lincRNA	18806	chr1	-	137074703	137093509	chr1:137074778-137074837	CCATCTGTCTCTATGAAAGATGAAGGGGAAATGGTTTAAAACAAAGGGGGGAAAAGGAGA
humanlincRNA0152+	lincRNA	18806	chr1	+	137074703	137093509	chr1:137093333+137093392	GTATTAAGAGTACAATTCAGTTGTATGACTTTTGCATGCGTAGTCCTGGATCCAGTCACT
humanlincRNA0158-	lincRNA	10452	chr1	-	134161100	134171552	chr1:134161117-134161176	TCCTTTCTTTTTCGAGATCTTCAGTATGGCAGGTTGGGAGAATGAATTCTGGGCTGTGCA
humanlincRNA0164-	lincRNA	28693	chr1	-	194867154	194895847	chr1:194867155-194867214	ACCTAGACTGCCCTTTGGCTTCTGTAACTAAAGAATTGTAGAGGATGCTGAGTTACAGCA
humanlincRNA0164+	lincRNA	28693	chr1	+	194867154	194895847	chr1:194895788+194895847	ACTAACTTTAGCAAGTAAAACTACATGGCCACACACCCCTATTAGAGTCTTAAGTAAGAG
humanlincRNA0171-	lincRNA	11150	chr1	-	190042099	190053249	chr1:190042163-190042222	CACCCATGTGTCCTCAAAGGTAGACTAGTGATTTGAACATTAACTCAAAATGAAGTTACA
humanlincRNA0171+	lincRNA	11150	chr1	+	190042099	190053249	chr1:190053190+190053249	GTTGTAAGTAATGACAAGATGAATTTATTCAGGGTCACCCTTTCAGATGTGAACTGTCTT
humanlincRNA0174-	lincRNA	10726	chr1	-	184643017	184653743	chr1:184643021-184643080	TTTGGTAAGTAAGAGGTATTCCAACTTTGTCTCTTTCCCAGCAGTAATTGTGAATATTTC
humanlincRNA0183-	lincRNA	5675	chr1	-	179939936	179945611	chr1:179939940-179939999	AATAGTGTCACTCCCACGGGGCTCATTGTGAAATTCACTGAGAAATCACAGATCTGTGGT
humanlincRNA0199-	lincRNA	14092	chr8	-	126610611	126624703	chr8:126610647-126610706	TTTGGTAGGGAAACCATTAGTCTCTGTCTAGGTCAAAGGTTAAAACAACCGTGCTCAGGG
humanlincRNA0199+	lincRNA	14092	chr8	+	126610611	126624703	chr8:126624641+126624700	CATGTGCTGGTTTTTCCTTGAATTCAGCACTGTGTGTTTACACTGAAGTTCCTAGTCATT
humanlincRNA0200-	lincRNA	18137	chr8	-	126690664	126708801	chr8:126690665-126690724	GGCATGCACATACTGTCTCACATGAGCATATATACACTGTCTCACATGAGCATGCACACA
humanlincRNA0200+	lincRNA	18137	chr8	+	126690664	126708801	chr8:126708739+126708798	TTTACTCTGGAAGGTGCCAAGGAGCTCACTAGCTCTTCCAATCTAATGACTTGTCTCAAA
humanlincRNA0212-	lincRNA	16240	chr1	-	177612134	177628374	chr1:177612142-177612201	CCATTAACTGATTAACGGATGAGTATGAATTGCCTTGTCTGATTAGGTGATTAATACCTA
humanlincRNA0212+	lincRNA	16240	chr1	+	177612134	177628374	chr1:177628172+177628231	TGTGAACTATAAAGTTCAAAGAGCCCAAGGTAATGGTGGTGGGTCCCGTGCTTGGAAAAT
humanlincRNA0218+	lincRNA	4701	chr13	+	8102589	8107290	chr13:8107226+8107285	ATGCCCCACTTTTAAACACACAGTCAATAATAGACCTACCTGCATGTAGAATTTTAGGAA
humanlincRNA0219-	lincRNA	7531	chr13	-	5709448	5716979	chr13:5709452-5709511	AAATAGTGCAAAGGCACACTAAAACAGACAATAAATTTAAGGGCCCAATCCCAGCACTGG
humanlincRNA0219+	lincRNA	7531	chr13	+	5709448	5716979	chr13:5716884+5716943	TGCATTACACAACACTCCTTGATCTTCCAACAGTTGTCTCTTCCTGGACTGTGTTCCTAG
humanlincRNA0220+	lincRNA	14928	chr13	+	4936821	4951749	chr13:4951690+4951749	AGTATCAATTTCACAACCCAGGTTTAGACTTCCCATCTTCTGACCTAGATACTCCAGTAT
humanlincRNA0226-	lincRNA	18609	chr2	-	11153040	11171649	chr2:11153055-11153114	GACTCGTCTCCAAACACAAAAATAACAATTGGAATTAAAGCTGCTACATTTCTGATGTGT
humanlincRNA0226+	lincRNA	18609	chr2	+	11153040	11171649	chr2:11171587+11171646	ATTTAAAGATGATGTATGTCAGTAACCAGAAGCCTGCTGAGGAGAACATGGGGTAGGGTG
humanlincRNA0229-	lincRNA	11277	chr2	-	9816158	9827435	chr2:9816159-9816218	GTCTTCTAAGTTTCAGCTCAAAACTTAGAGCCACCTACAGAAGGAATCCTAGGGACAGTC
humanlincRNA0237+	lincRNA	21800	chr2	+	16821562	16843362	chr2:16843302+16843361	ACTGCTCCAGAGTCACATATGTATAGCTCATTGCAGCTTCAGACCATTTGCTCACGGAAT
humanlincRNA0238-	lincRNA	5369	chr2	-	17837234	17842603	chr2:17837252-17837311	TATAAATCTCTAACTCCAGTGTAGGCTCCTGCTCCCACCCTTGAGACGTACTCTTAAAAT
humanlincRNA0246-	lincRNA	7191	chr8	-	128666250	128673441	chr8:128666282-128666341	ATTGAAAGTGAGCCCAGATGAGATTTCTATGCCTTCCCATTCCATTGTCCCTGGCTTAGA
humanlincRNA0255-	lincRNA	3661	chr6	-	117292077	117295738	chr6:117292083-117292142	CTGAAGATATATTTAAAGCTCCATATCCTTTTACATGGCTCTCATGGGTAACTCCATATT
humanlincRNA0255+	lincRNA	3661	chr6	+	117292077	117295738	chr6:117295662+117295721	AAGAGGCTTTTCTAGGCTTGGATCCCTTGAAGAGGACGAGTAGGCTTTGTCCTTGATAAA
humanlincRNA0262+	lincRNA	47126	chr14	+	33853243	33900369	chr14:33900304+33900363	ATGAGAGCATGAATTGGTGTTGGTTATCTTTTGGGATGACAAGGTCTCCTATGGCCACAG
humanlincRNA0267-	lincRNA	35523	chr10	-	72220961	72256484	chr10:72220962-72221021	TTAAGTCTGGTGAAAGCCTTCTCCCCAAGTAGTCTAGAAGCCAATTAAAAGCACTGAAGT
humanlincRNA0268-	lincRNA	13867	chr10	-	72177282	72191149	chr10:72178106-72178165	GCTACTGGCTCTAGGATTAGCATGCTTTTATGCTATTTTACATATCATTCTATGGGATAT
humanlincRNA0271+	lincRNA	17835	chr10	+	68872207	68890042	chr10:68889971+68890030	GTTCTGCATTTATATGGAAAGTCTGACAGTCACATTTTCAAATCCTCCAGTACTTGAAAT
humanlincRNA0272-	lincRNA	46417	chr10	-	68328360	68374777	chr10:68328406-68328465	GAAGCCCTTTCTCTAGCCATCCGATCACTTCAACAATCTCTTGTTCATTATTCAAAAACT
humanlincRNA0272+	lincRNA	46417	chr10	+	68328360	68374777	chr10:68374610+68374669	TGGAAGATGATCTTGTACCCTTGGCTAGGAAAAGCTGACTTTTTGTGGCTTTGCCTCATG
humanlincRNA0284-	lincRNA	11771	chr14	-	21908436	21920207	chr14:21908915-21908974	AGAAATAAACAGAATTCTTATATCATGACAAATGCAAAAAATTAGCTCTGTGTGGATTAT
humanlincRNA0284+	lincRNA	11771	chr14	+	21908436	21920207	chr14:21919884+21919943	TTGGGTAAAACAGAAAATCTAACCACTAAATAGTAACTTCCTGTCCTCTCCTCTCCCCAG
humanlincRNA0289-	lincRNA	9276	chr14	-	24740704	24749980	chr14:24740705-24740764	TGATATTCACCCTGCCAAGACTCTTCCTTGTAATGCTCTGGGTAGAATAAATCTGGGTCG
humanlincRNA0289+	lincRNA	9276	chr14	+	24740704	24749980	chr14:24749859+24749918	TGAGCTGGTTTGGGACATGTATTTCTTATGCTTTGGGGATCAATTCCCTTCCTACCCAGT
humanlincRNA0290-	lincRNA	9065	chr14	-	24821464	24830529	chr14:24821477-24821536	AACACAAGAAAGCAGAGCGTCCCAGTTCCCAGAGTAGTCTAAGTACTCAACTCAATGCAA
humanlincRNA0290+	lincRNA	9065	chr14	+	24821464	24830529	chr14:24830453+24830512	ATACATTTAAAGGCCACCAGGAGTTCCTGTCTGAACAAATGACCAGGCTGTGGTAATAGG
humanlincRNA0296+	lincRNA	9630	chr14	+	40079004	40088634	chr14:40088572+40088631	TATGCATCCCTGCATCCATGTGAATGTATTCAACTATTTTCACTTCACATGGCTAGTAAA
humanlincRNA0297-	lincRNA	15158	chr19	-	32906762	32921920	chr19:32907122-32907181	GCAGGTCAGTTGGAGGTCCCTTCTGTTTCTGCAAAAATAGCCAATGCAGTTAGTAACTAC
humanlincRNA0297+	lincRNA	15158	chr19	+	32906762	32921920	chr19:32921861+32921920	GCACAGTGACAGCTCCTGTGGTAATGAGGATTAAGACTAGTCTTATTTGCTGAATGAGGC
humanlincRNA0305-	lincRNA	9050	chr19	-	44659386	44668436	chr19:44659613-44659672	TACTGCTTGGAAGTAGCCTCCTAGTTAGCAAATCCACAGGCTCCCCTCAATATTTCTTCT
humanlincRNA0305+	lincRNA	9050	chr19	+	44659386	44668436	chr19:44668247+44668306	TGTATTCTACTATCAGTATCATCAGCTCAAGCCACAAGTCCAATTTCTGCTTCCACAACT
humanlincRNA0308-	lincRNA	6760	chr19	-	53507548	53514308	chr19:53507914-53507973	TGTCAAGTGGCAGCACTTGGATTTGAACACAATCCAGTTGGTTCGCTCTATTTTACCACC
humanlincRNA0310-	lincRNA	4196	chr19	-	55058541	55062737	chr19:55058584-55058643	ATTTGTGTCTGAGAGTGATTCTCCACACCTTTGGTCACTTCCAAAAGCCTTTGCTCTGTG
humanlincRNA0312-	lincRNA	18485	chr19	-	55941693	55960178	chr19:55941722-55941781	TGTGAGCAAAGAAAGCTGCAAACACACCCCGAAAGACAAATTCTCTTACCTCTCAACTGC
humanlincRNA0312+	lincRNA	18485	chr19	+	55941693	55960178	chr19:55959890+55959949	TCAGACATGCGAACACATATTCTTATTATTTTCTAATCTGGTTCTAATCCCTACCCCACC
humanlincRNA0318-	lincRNA	15094	chr19	-	59383269	59398363	chr19:59383318-59383377	GTGTTGTACACAAGAGGTGTGAGGTTAAGGAAGTGACCTAAATCTCCCCAGATGATAGCA
humanlincRNA0318+	lincRNA	15094	chr19	+	59383269	59398363	chr19:59398296+59398355	GTTGAGCTGTCTGCTACCTAGAATATCTGCATACCCACTTCCTCCCATAAGCTTCTAATT
humanlincRNA0319-	lincRNA	4174	chr19	-	59407872	59412046	chr19:59407964-59408023	GCTTTCAATTACAACTTGGTCTCATTGCTAAGAGGGTTTGGGCAGGCACAATCAAGCAGA
humanlincRNA0319+	lincRNA	4174	chr19	+	59407872	59412046	chr19:59411895+59411954	AAATTAGGCATCTGTCCCCAAGTTCAAGTTGAACACAGCAGTTGTAATCCTGGTGTCAAC
humanlincRNA0323-	lincRNA	6548	chr19	-	60402228	60408776	chr19:60402229-60402288	ATTCACCATCTCTACCATTGTCTTCCACAATATGCCCTCAGTAGTTGAAGGGCTGAGTAA
humanlincRNA0323+	lincRNA	6548	chr19	+	60402228	60408776	chr19:60408717+60408776	GCAGCATTGGGAAGAGCTCTGGAATTGACTTCATGCTTTTCCATCAGTGTCTTCAAATTC
humanlincRNA0324-	lincRNA	8726	chr19	-	60481728	60490454	chr19:60481853-60481912	GAATTAGTAATGTATTTTCCTGGTCTTCCAGGATTTTCCCTATGTGTGTGTGTGTGTGGG
humanlincRNA0324+	lincRNA	8726	chr19	+	60481728	60490454	chr19:60490360+60490419	TCTCAGATACCACAACCAGTATATTCTGTTGTGGAGTCACTCCAGTATTTCCCCAACACG
humanlincRNA0338-	lincRNA	36561	chr7	-	108778853	108815414	chr7:108778897-108778956	GTATGTCCTTTACTTACATCAATTCCCCAAATATGCTTTGTTTTGCAGACTGGTTCTATT
humanlincRNA0338+	lincRNA	36561	chr7	+	108778853	108815414	chr7:108815351+108815410	CCAGAAAACATCGGCACAAGCCCTGTGTTAAATGCATTCACTCTTTCTTCTTTATTAGAT
humanlincRNA0341-	lincRNA	10396	chr7	-	110288622	110299018	chr7:110288651-110288710	CACCCATCTCTTCGTTTGTCTGTCCATTCATTCTGCTCGTATGTTCATTCAACAAGTATT
humanlincRNA0342+	lincRNA	10164	chr7	+	111000604	111010768	chr7:111010709+111010768	CCTGCAGGGGATTCTGGGAAATGTGGGTTTTAGATTTTCTTTCTTTGCTATGTTGTAGAG
humanlincRNA0345+	lincRNA	11809	chr7	+	112202797	112214606	chr7:112214096+112214155	TATTCAAGAACATTATGTGGATCCATCTCTTAAGTGAGCTCAGCAGCTCGCACTGTGTCG
humanlincRNA0346-	lincRNA	22332	chr7	-	112917092	112939424	chr7:112917280-112917339	GTGAAAAGCAGCCATCATTTTGGTCCCTGAAACAGAAGGTTGCATTCAGAACGATGACAG
humanlincRNA0347-	lincRNA	12953	chr7	-	113714187	113727140	chr7:113714463-113714522	ATCAGAATTCATGCTCAGAGCATTAAAGGTTTCCTGGCTGCTATTCCCATTGCTGTGGTG
humanlincRNA0347+	lincRNA	12953	chr7	+	113714187	113727140	chr7:113727078+113727137	ATTACCCTGATTTTTGATAAAGTTCCCCTAATCCTCGACTATTTTAAATGGCAGTTCAGG
humanlincRNA0363+	lincRNA	20355	chr2	+	99649356	99669711	chr2:99669434+99669493	CTGGAATGCATAAAGTTGGAAGCTATGCTATAAGGATTTAAAAATGGCTTTCTCCAATTC
humanlincRNA0364+	lincRNA	11515	chr2	+	98508488	98520003	chr2:98519929+98519988	TGTTAGACAGAACATGAAAACAGTGCATAGGTGTTATCTCTTGATTAATTCAGTCTGACA
humanlincRNA0367-	lincRNA	16616	chr2	-	93339171	93355787	chr2:93339185-93339244	CTTAGAAATATAACCGGCCTCCCTCTGGAAAACAAAGATGTCATTAGGCAGGATGGATGA
humanlincRNA0367+	lincRNA	16616	chr2	+	93339171	93355787	chr2:93355364+93355423	TTTGAATTTTCTGATAACTGGGGTGACTGGTGGCTCAAAATTCCTCCCATGGCTTCCCAT
humanlincRNA0373-	lincRNA	8103	chr19	-	10334061	10342164	chr19:10334114-10334173	TGAATTGTCCCAAATTGTCCTCTGTCATGCTAAGTGGCAGAAAGGGAACAGGCTTTGGAT
humanlincRNA0373+	lincRNA	8103	chr19	+	10334061	10342164	chr19:10341710+10341769	TAAAATACTACACAGAGTGCTCCAGTTATGTCTCAAAAGTGATGAGCTGAGGGGCGCACA
humanlincRNA0381+	lincRNA	64625	chr7	+	144988464	145053089	chr7:145052608+145052667	ATATTGGATGTGGAGAAGGTGGTTCAACCCCCTTTCACAACAGAAGCTCAAGAATACTGG
humanlincRNA0384-	lincRNA	33718	chr7	-	143899712	143933430	chr7:143899740-143899799	AGTTATGCACTGAGTCACCAGCACCTAATTTAGAGATGTTCCCTGTCACAGTAACCACCT
humanlincRNA0388+	lincRNA	12869	chr7	+	98530000	98542869	chr7:98542670+98542729	ACTAGAAGTGATGCTCTGATCCATCGCTCTGCCTTTCCTGGAAAAGATTCTGGATCTATT
humanlincRNA0396+	lincRNA	27182	chr7	+	88212928	88240110	chr7:88240048+88240107	GTCAAAGAAGCAGAATGTGGTCACTGCCAAATTGTACTATACACTTCCAGTTTCTCCTGT
humanlincRNA0399+	lincRNA	20429	chr9	+	14512975	14533404	chr9:14533342+14533401	AGTTGTTGTGAGCCACCTCCAAGCCTTTCCAAAAAAGACCTAAGCTTAAAAACAAGCAAG
humanlincRNA0406+	lincRNA	2318	chr9	+	52093012	52095330	chr9:52095241+52095300	TCCTGCTGCTGCTTCAAGGTGAGGTGAATAAGGCTTCAGTTCAAACTGAGATAGGTGATT
humanlincRNA0409-	lincRNA	16196	chr9	-	48861772	48877968	chr9:48861945-48862004	ATGCTCCATTTCCTAGAACCTCTAAGTGTGCTGAAGTACTATGCCAGATGGTTCCATCCT
humanlincRNA0409+	lincRNA	16196	chr9	+	48861772	48877968	chr9:48877837+48877896	AATACAGACGCCCCTTGTTGGAACTCCCTGGTTATCTCAGAATAAGGTATGTGTGCATCA
humanlincRNA0419-	lincRNA	69641	chr9	-	41239229	41308870	chr9:41239230-41239289	CGATGCTTATAAATGTAGCTCCAGTGCCGTGCCCAGTTAGAAGGCTAGGGATATTGAAAA
humanlincRNA0458-	lincRNA	17477	chr6	-	147302831	147320308	chr6:147302835-147302894	CATTTCTAATTACCATCACATGCCTCAAAGGAAACACAACACATGACCATCTTTGCTTTT
humanlincRNA0459+	lincRNA	26606	chr6	+	147376374	147402980	chr6:147402921+147402980	CCTCTGCCTCAGTTTGTTTGTTTCCACATCAGTTTGTGATGTGGAAGTAATAACAGTATC
humanlincRNA0469+	lincRNA	17729	chr15	+	90262223	90279952	chr15:90279876+90279935	TGGCTGACTGGCCACCTAAATGGAAAAGAGGAACATCTTTTATACTCCTGTGCACTGAAA
humanlincRNA0479-	lincRNA	15293	chr15	-	97645545	97660838	chr15:97645592-97645651	AAATGTTCCCATCCTGACATATCTGGAAACCCTGATTCCAGTGTGTGGGGTTAGGATATG
humanlincRNA0479+	lincRNA	15293	chr15	+	97645545	97660838	chr15:97660779+97660838	TATTCATCCAGCTCCTTAGCCAAGTTCACTTTTATACAAACATGAATATATGTCGTGATG
humanlincRNA0490+	lincRNA	117168	chr10	+	124588867	124706035	chr10:124705973+124706032	TGCTTCCTAGAAACAGGTTGATAAGCCTTCTTCTACCTGTGTTCACTATGTTCAAGCTTG
humanlincRNA0493-	lincRNA	21835	chr10	-	123764916	123786751	chr10:123764921-123764980	CCTTGGGAAGAATGTATTCCCATTCTTCACAAAATATCCTAATCCCTAGAGTAGAATGAA
humanlincRNA0498-	lincRNA	7613	chr10	-	119058078	119065691	chr10:119058352-119058411	GCTTTTAGAGTCACTGTAGGATGAGAAGCCATTCTTTCTTCCTTCCATGTCTGGGAGAGA
humanlincRNA0498+	lincRNA	7613	chr10	+	119058078	119065691	chr10:119065343+119065402	GTAAATTAAAGCACGCTGCTTTCTTTCTGGAATTCAAGGACAATGGATCCTGCCCATGGC
humanlincRNA0502-	lincRNA	6420	chr10	-	118211652	118218072	chr10:118212083-118212142	CTCAAATTTTGCTCAAGTCAGCACCCTGGAACTCACTCGGAAGAAGAAGGCAAACATCTT
humanlincRNA0502+	lincRNA	6420	chr10	+	118211652	118218072	chr10:118217962+118218021	TGGTTATCTTATCCCCGTATCAACAAAATGGACTCAAGCATGCATCCGCCATCATCTCTG
humanlincRNA0512-	lincRNA	23919	chr10	-	103700444	103724363	chr10:103700445-103700504	CATTTCCTGATTTCCCTGAGTGAAGGATGAGAAGGAAAGCCTGAAATATGTGCAAGAGGA
humanlincRNA0513-	lincRNA	16598	chr10	-	102834809	102851407	chr10:102834815-102834874	TCTTCCTTTCCATAGTTAGTTTCCAACTGATGTCACAGCTTGGTTCCCCATCCAGTTTCA
humanlincRNA0518-	lincRNA	13363	chr10	-	96922570	96935933	chr10:96922571-96922630	TTATTTTTATTCCCTTGGGTTTATGGACTTTCCAAGATGTTGAAATCCCACCTGGGGTTA
humanlincRNA0520-	lincRNA	12604	chr10	-	96566232	96578836	chr10:96566233-96566292	TTCTCACGAACGTTCTTTTCCGCTCCCACAAACTGAGTTCCTGCATCTGTAATTAAATAA
humanlincRNA0520+	lincRNA	12604	chr10	+	96566232	96578836	chr10:96578716+96578775	ATTTGACAAACTTGAACATCAGCCTGCTCCCTCCAGAGTCTGGATTCTTTGTTGCCAACA
humanlincRNA0522-	lincRNA	5535	chr10	-	95704605	95710140	chr10:95704737-95704796	TGGATGTATGTGCTCTGTAGAGTGAAGAAAAGTATTGAAGTCAGTGCCTGGCCTTTGTCC
humanlincRNA0525-	lincRNA	13454	chr10	-	93138547	93152001	chr10:93138743-93138802	TCATCAGGAATGTAGGCAAATCCTCACTCTCATCACCAGAGGTTTCCATGACACTAACCA
humanlincRNA0531-	lincRNA	37642	chr10	-	89289839	89327481	chr10:89289868-89289927	GAACTGGTCTTGAATTTGATCACCCTTACAATACTGCCCTTTAATCCACCCATAAATCTC
humanlincRNA0531+	lincRNA	37642	chr10	+	89289839	89327481	chr10:89327411+89327470	AACTATAATAACAACAAAGGCAGCTCTGCGTCTGTGACAAAGGTGCCTCTCAGACTCATC
humanlincRNA0538-	lincRNA	18570	chr5	-	120225105	120243675	chr5:120225108-120225167	AAATTCACACTAGCTGGCAAGTGACAGAAAGTTGCAAAGGCAGAGATTTCTTCCCCTGAG
humanlincRNA0538+	lincRNA	18570	chr5	+	120225105	120243675	chr5:120243597+120243656	TATTCTCCCTAAGACACTACTGGCTTCGAGTCTCAGCCCGTTATACTAGAAGACAGACAA
humanlincRNA0539-	lincRNA	33195	chr5	-	120002091	120035286	chr5:120002142-120002201	ATGGCAAAGCCCCATTGGACCTTTGCTTGAACCATGCTTGGTTCTGTTAAGACATCACAT
humanlincRNA0539+	lincRNA	33195	chr5	+	120002091	120035286	chr5:120035131+120035190	TTGTTCTCTGGACTAGAGAGCTGAGTCATTCAGTCTAAAGTGGGAGTTTCTCTCTTGGCT
humanlincRNA0540-	lincRNA	9273	chr5	-	118466741	118476014	chr5:118466796-118466855	TATGGGCAATGAGTGGCAAGTTTGTTGAGCAGAAGAATCTTTGCTGCCTTGTTTCTGCCA
humanlincRNA0540+	lincRNA	9273	chr5	+	118466741	118476014	chr5:118475775+118475834	TATGAGCATACAGGACACACGCTAGATTAGAGTGGAGAACACATGCCTGGGTCACATAAA
humanlincRNA0549-	lincRNA	5559	chr5	-	126523625	126529184	chr5:126523626-126523685	GAACCAGCATTTAGCAAAAATGTCAAGTAGATCAAGCTACTCTCTTCCTATTCCTTTCCA
humanlincRNA0561-	lincRNA	30835	chr14	-	57195321	57226156	chr14:57195343-57195402	TTGTTCAGCTCAATGAGACTTCAGATTCCTTGGATCTTGACCTCTCACACTGTAGCACAG
humanlincRNA0563-	lincRNA	14622	chr14	-	58144264	58158886	chr14:58144405-58144464	GATTCTAACCATGTCTTATCCATTTATCCATTACTCAAGCCACATGTTGTCCTCCAAGCT
humanlincRNA0566-	lincRNA	20482	chr14	-	58822429	58842911	chr14:58822430-58822489	ATTAAAATAGTTAAGGGCCTACCACAAAAATTCCCAAGGTGATACAAAGAGTGCCTAAAT
humanlincRNA0573-	lincRNA	5869	chr5	-	146971481	146977350	chr5:146971485-146971544	CATGATATCATGGTCACTTAGCATAGCAGCATTTAGCACAGGGGTGTTGGTATTATAGTG
humanlincRNA0573+	lincRNA	5869	chr5	+	146971481	146977350	chr5:146977185+146977244	TTGCAGAGAGCATCGTCTCTGACATCACTGGCTGTAGTCATCCTGTGTACTTTCTATCAA
humanlincRNA0574-	lincRNA	12555	chr5	-	147215203	147227758	chr5:147215371-147215430	TCTCACCTTGGGTTGCTTTGAAGTCTTGAGACTGATGATGGTGTTGGTAGTGAGAGAAGA
humanlincRNA0574+	lincRNA	12555	chr5	+	147215203	147227758	chr5:147227285+147227344	GAGTCAAAACAGAGTAAAAAGTAAAACAGCAATCCCTGTGTTGCCGGGAGGAAAAGCTGC
humanlincRNA0587+	lincRNA	3420	chr3	+	55096303	55099723	chr3:55099664+55099723	TTTAGTTACTAGTCCTGAGCCAGCATGAATGTCTTGGTGTTAAGCATGTCCCACGGCTAT
humanlincRNA0588-	lincRNA	12853	chr3	-	54535273	54548126	chr3:54535338-54535397	CAGGGCTATAATTTATCTCCAGTTAGTGGAATTTTACCTTTCTATTCTGTTCCAATAGCT
humanlincRNA0603+	lincRNA	4765	chr14	+	76329549	76334314	chr14:76334252+76334311	TTGTGTCACCTTGATGAACGTGTTTTTCCCAGTAGGAAACTAAATAGGAAGACAAATGGT
humanlincRNA0618-	lincRNA	10623	chr14	-	62373187	62383810	chr14:62373674-62373733	ACTTTTCCAGAAATTCCTGACCCAGCAGTCACTGGTGAACTCGAATACATAAGGAAGAAA
humanlincRNA0618+	lincRNA	10623	chr14	+	62373187	62383810	chr14:62383751+62383810	ACTCACTGAGTGACACCTAAGTCAGGGCCACATTAATCTATGCTTCAGTCTACTTACTGT
humanlincRNA0622-	lincRNA	21399	chr14	-	81624134	81645533	chr14:81624603-81624662	CAATCAGGCTCAGCTCTTCATTTCCCTTTGTACTTTGAATACTTTCCCCAGTTTTGAATA
humanlincRNA0622+	lincRNA	21399	chr14	+	81624134	81645533	chr14:81645110+81645169	GCTGTCACATTGTTGACATACATTATGCTTTTGTTCCATGAAACACTCAATGCTACTTAT
humanlincRNA0627+	lincRNA	7470	chr14	+	89835717	89843187	chr14:89843096+89843155	AAGGCCCACGATAACCCAGGTTGTTGTTGGATATTTATTTTAATTATTAACCCTTGTTCA
humanlincRNA0629+	lincRNA	12230	chr14	+	92175584	92187814	chr14:92187041+92187100	CCCCACCCAGAGTACAAATTTTGGTAGCAATTTTATTGTTTTTTCCTGTGTGAGTGACTG
humanlincRNA0635+	lincRNA	3815	chr14	+	98329465	98333280	chr14:98333221+98333280	TATCTGAGGACAAGTAGCATAGAGAAGAAGAAGGAATTTTGCTCACGAAAAGCCAGTTAG
humanlincRNA0638+	lincRNA	11623	chr14	+	99850600	99862223	chr14:99862164+99862223	ATTAAAAATCACAGCTATGTCCAGACCCCTGCATCTAGCTGAGGCCTGAAGAAGTTACTG
humanlincRNA0644-	lincRNA	10528	chr14	-	102720139	102730667	chr14:102720140-102720199	CTGTGGCACTGGAAACTTGGAAGAAGAATTTGGGAGTTTTTCTTTGTTTATCTCCGGACT
humanlincRNA0644+	lincRNA	10528	chr14	+	102720139	102730667	chr14:102730412+102730471	GCGCAAACGTCTAATACATGCTTATATAATATGGAGATTCTGGTCAAAATACTTCCATCA
humanlincRNA0646+	lincRNA	12324	chr14	+	103933880	103946204	chr14:103945727+103945786	CTTCCAGTGGCAAATTTCTAACATGCTCCTATTATCTTTGAGAGTTTACTTTGTGGTTAA
humanlincRNA0659+	lincRNA	100783	chr14	+	114228367	114329150	chr14:114329068+114329127	TGTATAACTGAGCTTGTTGCCTGAAGACTATCCTATGAGGACACTCTTTGGTGATGAACA
humanlincRNA0660-	lincRNA	24042	chr14	-	114438244	114462286	chr14:114438279-114438338	TTTGTAAGCCATTCCCCAATAGTGGGTACAAAGAAGAACAAAAAGGACCAATGCTCTGGC
humanlincRNA0660+	lincRNA	24042	chr14	+	114438244	114462286	chr14:114462224+114462283	AGAACCCAGCTTTGTTTCAAGTGACGGGTATTACAAATCATGCATTAAAGTGGTAGAACC
humanlincRNA0661-	lincRNA	1664	chr14	-	114549218	114550882	chr14:114549266-114549325	GAGCAGGAAGGAAGTTCCACTTCTCTTTCTTAGCTATCTTTTCTCTTGTTTGACAGGCTT
humanlincRNA0663-	lincRNA	7020	chr14	-	118072971	118079991	chr14:118073410-118073469	GTCAAGGACTCTAATAAGAAAGCCACAGCCTCCACTTGATACTGTTAAAAAGGGAACAAT
humanlincRNA0663+	lincRNA	7020	chr14	+	118072971	118079991	chr14:118079788+118079847	TGTACTTGCCTGTTTCACCGACCACAGGCTTCAATTTATCCATCAGGTCTGTGACAATGA
humanlincRNA0667-	lincRNA	10077	chr14	-	120255760	120265837	chr14:120255881-120255940	TGTTCCCAGATACATTAACAAGCTTTGCATGACCTGTGGTGTTCCATGGGAAAGTGGTAG
humanlincRNA0667+	lincRNA	10077	chr14	+	120255760	120265837	chr14:120265778+120265837	TGCCTTACCTAGTACTCCCTTTAGGTCACAAGCATCTGTGGCTTTAGAAAACCATAGTTT
humanlincRNA0678-	lincRNA	27945	chr8	-	10639196	10667141	chr8:10639221-10639280	GATAAATGGGATCTCATAAGCCCTCGGTTTTAAGGGAACAAAAATGGTGCTGTCAGTGGG
humanlincRNA0689-	lincRNA	23808	chr12	-	44636587	44660395	chr12:44636859-44636918	GTCCAAACAAATGGCCTTTGAAAAATTTTGGAGCATGTATTTCCTGTCCCTTAATACTTA
humanlincRNA0691-	lincRNA	14468	chr12	-	54129699	54144167	chr12:54129720-54129779	ATTTTAGGATTGATTTGTAGGGAAGAAGACGCCTGGGTCCTCAATCCCATCGTAAAATAC
humanlincRNA0691+	lincRNA	14468	chr12	+	54129699	54144167	chr12:54143754+54143813	ATTTATTCTCTGTCTTCCCAAAGACCGCCCTTGTAGGTACTTGGGGACCAATGTACTCAT
humanlincRNA0712-	lincRNA	18374	chr12	-	71787943	71806317	chr12:71787948-71788007	TGCCTAATTGCTCATTTTCCTTTGTTGTCAGTCCTTTCTGTTGCTCACCGAGAACACAGC
humanlincRNA0712+	lincRNA	18374	chr12	+	71787943	71806317	chr12:71806258+71806317	AAATCCTCAAAACTCCTTGACTCAGTGTTCAGTTGTCAACAAAGGTGCCAAGTTCTTTCA
humanlincRNA0717-	lincRNA	14262	chr12	-	73563780	73578042	chr12:73563784-73563843	CTTCTTGTTTATCCCTGACTGTATTTGGAGAGTGCAGGTCACTTGTTGCCTAGCAGATTG
humanlincRNA0717+	lincRNA	14262	chr12	+	73563780	73578042	chr12:73577983+73578042	TTTTCCTGTTAGGAAGCAGTGGCAGAAGTATTTTACGGGGTTGTTGCTCCTAATCACTGG
humanlincRNA0718+	lincRNA	9632	chr12	+	73782704	73792336	chr12:73791541+73791600	TAAAAGTTTTTCAGACTGCTCCCCTCATAGAGTAGGAAGCAAAGAGCCCATGAGGCAAGT
humanlincRNA0733+	lincRNA	14219	chr12	+	85722259	85736478	chr12:85736215+85736274	TATGTAGGAACTCATCAAATTTGGCAATAGGATTCCAGACCCGCAAAGCATTCATGGGCC
humanlincRNA0739-	lincRNA	11564	chr12	-	92939844	92951408	chr12:92939958-92940017	CAGAAATAGCGGATGGAAATTTCCCTAGCCCAGAATTTCATTTTAGCTACATTGTAATTA
humanlincRNA0740-	lincRNA	8770	chr12	-	94648949	94657719	chr12:94648953-94649012	TACTCAAAGTCTTATTCACCCCTCCTTTCCAACATGGAGAAGGAGAAAGGTATGTGAACT
humanlincRNA0740+	lincRNA	8770	chr12	+	94648949	94657719	chr12:94657609+94657668	GAAACCTTCACTTTATGACTATTGCAGGTAAAATTGCTCTCTTGACTTTTCCTTGTTTCT
humanlincRNA0743-	lincRNA	5021	chr12	-	98288554	98293575	chr12:98288555-98288614	CATTTCCCATACTGAAAAATGCTGGCTTTTGTGGAATGAGTCAGGAGTGGTGTGTAGAAT
humanlincRNA0743+	lincRNA	5021	chr12	+	98288554	98293575	chr12:98293516+98293575	TCTGGACTTACTTTTCAGTATACCTTGCAGGAAATGAGTCTCCTTTCAACTACTACAAAA
humanlincRNA0744-	lincRNA	9847	chr12	-	99171682	99181529	chr12:99172090-99172149	CACTGAGCAATTTACTTAGACTGAATTTGGCCCTTTGTTTATAATCCTATTACTGTCCAT
humanlincRNA0744+	lincRNA	9847	chr12	+	99171682	99181529	chr12:99181470+99181529	CAGAGTCCCAAGATAGAATCTGAATAGCTCATGCCTACTATCTATCTATTGGTCTATCCA
humanlincRNA0747-	lincRNA	2335	chr12	-	103290327	103292662	chr12:103290434-103290493	TGGATAGATTTTGCTCTCTCAGCCATTACAGTGACCCTTGTTTATACCCACCCAAGAGAG
humanlincRNA0747+	lincRNA	2335	chr12	+	103290327	103292662	chr12:103292515+103292574	AATCAGTTTATAGCCTTTATCTTATCTCAATGTCAGAAGAGCAGGTGGGGCCAGGAGCAG
humanlincRNA0750-	lincRNA	14725	chr12	-	105088184	105102909	chr12:105088199-105088258	ATTCAGAAGAATGAGCCTTCCTGCCAAAACTCTAGGCAACTCGCAGAAGGTACCTAATTC
humanlincRNA0750+	lincRNA	14725	chr12	+	105088184	105102909	chr12:105102835+105102894	CTGGGTCTGTTTAAATTTATTTTGTTGCTGAGGATTGAACCTGGGGTTTTACATCTGCTA
humanlincRNA0751-	lincRNA	12125	chr12	-	105233941	105246066	chr12:105234071-105234130	TTGAAATCCTTCAGTCTTGGAAAATTATACTGCATGAGTTGGAAATATTTCCCTGCATCA
humanlincRNA0755-	lincRNA	12307	chr12	-	106410935	106423242	chr12:106410999-106411058	TCTAAATAACAGAATAGTTGGGCTGAGGAAATGAGGCCAGCATACTGTCTGCACTGTCTG
humanlincRNA0773-	lincRNA	11661	chr12	-	112265447	112277108	chr12:112265713-112265772	TTTAACGGCTCCGTCAAGGACTCTGGCCAGATTCAATTACCTCCACAGGTTTTATATGAC
humanlincRNA0784-	lincRNA	19201	chr2	-	116705496	116724697	chr2:116705597-116705656	CTGTACAATTTCCAACGGGAAGTTGAAACTAACGTACTGTATCCCATGGCTAAAAATTAA
humanlincRNA0784+	lincRNA	19201	chr2	+	116705496	116724697	chr2:116724638+116724697	TAAAATGAAATAATTCTTGTGCTTATGGTAATCTCCAGGCCATCATTCTTTAGTGTCCGT
humanlincRNA0789+	lincRNA	2307	chr2	+	125558649	125560956	chr2:125560897+125560956	AAATTTCTTGTCACAACATAGCCCACACAGACTACCATAGCCCATAAACAGCAAAGGAGC
humanlincRNA0791-	lincRNA	10842	chr2	-	126246096	126256938	chr2:126246097-126246156	AAGATTTGTAGTACCCCGAGCAAACATGGGTATGAGAACAGCTACACTGAAATGGTTTAA
humanlincRNA0791+	lincRNA	10842	chr2	+	126246096	126256938	chr2:126256876+126256935	CATAATATTAATCACAAACTGTAATGTTTGGGGATCCTGCTTTGTTCTTCTGAGGAGTAA
humanlincRNA0798-	lincRNA	43834	chr9	-	71411383	71455217	chr9:71411410-71411469	GAATGGTGCATGCTATGGAGCCCAGCCAAGGACAACTCCTCATTTGAACTTCAAAGAAAT
humanlincRNA0801-	lincRNA	17572	chr9	-	63848193	63865765	chr9:63848329-63848388	ATTTTTCATGACTTTACGTTCAGTCACATGGCCACTCGATTGGAGAATCTGTGCAACAAG
humanlincRNA0806+	lincRNA	17342	chr9	+	60971043	60988385	chr9:60988210+60988269	TGTATTTGGAGATTGAAATGCAAATCTCCCATTACCCACAATCCCCTCCTACTTATGCTC
humanlincRNA0813-	lincRNA	8146	chr9	-	89884227	89892373	chr9:89884280-89884339	TAAGCTTACAAGAAACCCTAAGAGCAGGACAGATCAAGGGCTCTCTGTAACTAGTGTGAG
humanlincRNA0813+	lincRNA	8146	chr9	+	89884227	89892373	chr9:89892313+89892372	AAGAAAGCAAAAGGATTCCTTACCTTTCCTCCCTGAAAAGACCCAGGAGGGTACTACATC
humanlincRNA0814+	lincRNA	11743	chr9	+	89779139	89790882	chr9:89790763+89790822	ATAACAACTACCTCACACTTGAAGTCTATACAATTAGCAGCCCCCGTAGCAATTAGCAGC
humanlincRNA0815-	lincRNA	12072	chr9	-	89672535	89684607	chr9:89672606-89672665	TGTTGCTGAGTTTATTTCCAAGGAACCCGATTGTTCGCAATACCCAGACCATCGCAAAGA
humanlincRNA0815+	lincRNA	12072	chr9	+	89672535	89684607	chr9:89684536+89684595	TGTCTTAAGCATCCACATCTTTTCTGCATGAGAAGTAAGTCCCCTGTGACACACTTCTGT
humanlincRNA0817-	lincRNA	6827	chr7	-	83914857	83921684	chr7:83914885-83914944	GATGCATAGGGGTCAAATGATCACTTATATTTCAAAGATAAATTGAGTTACAGGGGTGTA
humanlincRNA0817+	lincRNA	6827	chr7	+	83914857	83921684	chr7:83921537+83921596	TTAATTCCCTTTCCAGTTGTCTCCAGCTCTTTGTTGACAAGGCAGCTGTTTTTGTGCTAT
humanlincRNA0825-	lincRNA	13033	chr7	-	69827159	69840192	chr7:69827160-69827219	AAGTATGCGAAATGAAAGAGTTCTTCTTCCAGGGCCGATGCAGCATGAAACATCCTCAGA
humanlincRNA0830-	lincRNA	8750	chr16	-	10753816	10762566	chr16:10753945-10754004	TTCCTTCTTGGGATGCAAAATCTGTTGTGCCTACAACTGTCATTGTCACACTCTCAGGGA
humanlincRNA0830+	lincRNA	8750	chr16	+	10753816	10762566	chr16:10762061+10762120	TGGCCTGATTGTCCATCTGAAGTTTGAACATGTCTGTGTCCCATTCCATGCTCAGTTCTT
humanlincRNA0836-	lincRNA	10474	chr7	-	122868391	122878865	chr7:122868395-122868454	TGACAAGCTCAGCATCTTATAAAATGTAATTACATTTGCCTCCAAGTCAGTTTCTCTTTG
humanlincRNA0842-	lincRNA	17606	chr8	-	88495858	88513464	chr8:88495859-88495918	AGCAGCCAGAAGATTATAAAACATTCAAAATACTGGAAGGTACCCCCTCATGCCTCTTTT
humanlincRNA0846+	lincRNA	34384	chr8	+	102927562	102961946	chr8:102961883+102961942	TTCTGCAATCTGGACTCAGCATTACTCTCCTAAGCAGCCCAGCTTCACAGTGAAAACAAT
humanlincRNA0847-	lincRNA	12435	chr8	-	103475111	103487546	chr8:103475115-103475174	ATCATGCCATCTCCCTTCCTATTTCCAAATGTAAGTTGTCCAGGAGTAGAAAAACACTGA
humanlincRNA0847+	lincRNA	12435	chr8	+	103475111	103487546	chr8:103487425+103487484	CATAACCGATTTGATTACTACCTAGTTCCTACCTAATACCATTCACAAAGTTCCAGAATT
humanlincRNA0848+	lincRNA	12664	chr8	+	104011012	104023676	chr8:104023613+104023672	AAACTGCTCTCTCTACGTAGGACCAGACTTTAGCCTCATAGATTCCTATATATCTTCTTC
humanlincRNA0849-	lincRNA	7664	chr8	-	104160482	104168146	chr8:104160508-104160567	TATATAAAGAGACAGACCATCAAAGCCTAATGCCTTGTGATGCAGGCTCTGTTGGAGGAG
humanlincRNA0857+	lincRNA	73576	chr8	+	115783050	115856626	chr8:115856564+115856623	TGTATCATTAACAACATCTTCCAAAGAGGCCTTGCTACTCTCTAGTCACTTGGCCAATGT
humanlincRNA0878-	lincRNA	26529	chr11	-	66972742	66999271	chr11:66972848-66972907	TTGACAATACAGAAGAGGATCTGTTCCTGGATGAGCTAAGTTGCAGGCACACAGCTTCAA
humanlincRNA0878+	lincRNA	26529	chr11	+	66972742	66999271	chr11:66998761+66998820	GAGTGGAAGTGGAGAAAAACCTACATTTTTTCTTTTCCGTGGGTCTGTATCTTCCCACCC
humanlincRNA0881-	lincRNA	12547	chr11	-	63668920	63681467	chr11:63668926-63668985	TTTCCTGTGACATATCAAACGCCTTTGCTGTGCCAGGAGAAGGGTGCAGTTTAGCTAAAT
humanlincRNA0881+	lincRNA	12547	chr11	+	63668920	63681467	chr11:63681408+63681467	AATGTGTGGGATGAGGCTTAGGAGGTCTGGACTTATGTACTCTTTATGTTCAAAGCACAT
humanlincRNA0883-	lincRNA	4861	chr11	-	60977522	60982383	chr11:60977675-60977734	AAAGGCACCTTCTAATGGCTCCTAGCCTCTTGCACTAGATGCTTAATGCGCAAAGTATCA
humanlincRNA0883+	lincRNA	4861	chr11	+	60977522	60982383	chr11:60982224+60982283	ATTCATAGCCAAGATGATGCAAAATTTATAAAGTGTGGCTGGCAAGGCTGAAACCGCCCC
humanlincRNA0884-	lincRNA	5681	chr13	-	35916112	35921793	chr13:35916131-35916190	CATTTCAATGCAGGGAATAGGCTATATCCCACCATCTTTAACATTTAAAAAGTATGAACC
humanlincRNA0884+	lincRNA	5681	chr13	+	35916112	35921793	chr13:35921706+35921765	TGCTAACTTTGATGCTGATGCTTTCAGGTCCACAAGTTTTGAGAGCTTATGTGGGCAGGA
humanlincRNA0889+	lincRNA	23120	chr11	+	99101774	99124894	chr11:99124745+99124804	CCCCACATATTCTATCGACTTTGATGTTTTCTGATCTTTATTCACTCTGCCTGAGGAATT
humanlincRNA0891-	lincRNA	3311	chr11	-	102159182	102162493	chr11:102159311-102159370	CATCAAAGGTACCACACTGGCCTCTGTGACAATGGTTAAGGTCCTGGTTAAATACAGTTT
humanlincRNA0900-	lincRNA	12459	chr11	-	111812203	111824662	chr11:111812204-111812263	TCAGTGTTCTGCCTGGGAGAAAAATATGTCCAATTAATAACAGATAGTGAATGGAATTCT
humanlincRNA0903-	lincRNA	61681	chr17	-	93253549	93315230	chr17:93253550-93253609	CAAACACCAAACAAGACCTGCTCTGCAACAGATACCATTCATCCTAAAAGGACAAAATCA
humanlincRNA0903+	lincRNA	61681	chr17	+	93253549	93315230	chr17:93315171+93315230	ATAACTTAATGACTTCAGTGTTGATCCTTTCCTTAGTCCTCTTCTGTGGCTCTGATATCT
humanlincRNA0919+	lincRNA	13332	chr18	+	14905866	14919198	chr18:14919023+14919082	TTTGAAGAAAGGAGAGACAGAGAAGAAAGACAGAGCAAGCAGGCCTTTCGCTGTTTCTGA
humanlincRNA0922-	lincRNA	7896	chr18	-	24080501	24088397	chr18:24080521-24080580	AATTTTAATTTGTCCCCCGATTTGAGCAAAGACCCACCAGCAACAGAATTATCTGAGTGA
humanlincRNA0922+	lincRNA	7896	chr18	+	24080501	24088397	chr18:24088294+24088353	GACAGTAAGCTACCATGTTCAACAGAATCTTGTAACTCCTCAACCCAAAGGCTCACAACT
humanlincRNA0926-	lincRNA	57115	chr18	-	25876407	25933522	chr18:25876418-25876477	GTGTGGCCTTCATTTCTATTCTCAATCTTTATTTTTGCCACCCCTTACCAGGAACTCTAT
humanlincRNA0926+	lincRNA	57115	chr18	+	25876407	25933522	chr18:25933460+25933519	GCATATTACCTGGCCCCTCTTATACTTTCTACTTTAATAGTACTTTGGGTGGTTGAGAGG
humanlincRNA0933-	lincRNA	9027	chr18	-	30378020	30387047	chr18:30378190-30378249	ACAGTTGTCTACAACAGTCGTATCCCAGAAACCATATAATAAAATTGGGGGCTCCAGGGC
humanlincRNA0933+	lincRNA	9027	chr18	+	30378020	30387047	chr18:30386585+30386644	CCATTGTCTGCTGAGAGCACATCACTCTGTTTCTTTCCTGTTCTCTGCTATGAATGATGG
humanlincRNA0938-	lincRNA	28620	chr18	-	76185144	76213764	chr18:76185210-76185269	ATGATTCTGCTGATAAAGACCATCCTGAGGATATGCGTTATGGACTCCATGCTGTCCTGA
humanlincRNA0938+	lincRNA	28620	chr18	+	76185144	76213764	chr18:76213570+76213629	GTAATTTCAGGAGAGGGTCCCCTAAGGATGCAGTACTTAAGCCTTCAAAGATGAGAAGAG
humanlincRNA0947-	lincRNA	11013	chr18	-	68982294	68993307	chr18:68982613-68982672	TCTGGTTTGTATGAGCCATCGTGGTTTTGGCTTAATCTGGTGTATATGTAACTAGGGCCC
humanlincRNA0949+	lincRNA	19939	chr18	+	64009775	64029714	chr18:64029595+64029654	TACAGGACCAAGCCCATTTTCTCTGAGGGTTCTTCACTAAATGCCTTCTCTAAGCCTCTT
humanlincRNA0951+	lincRNA	10305	chr1	+	105395968	105406273	chr1:105406158+105406217	AAATTATTTGTCTCATGAGTGCATCTACCACTGGGCAATCATCGCCTTGAAACCCATCAT
humanlincRNA0953+	lincRNA	2718	chr1	+	108035679	108038397	chr1:108038338+108038397	AGTTTTCACATTACAAGTCTAGAAAGGCACAGGCTCAGCTAATTATGCTATTGATGATAA
humanlincRNA0955-	lincRNA	15316	chr18	-	89147410	89162726	chr18:89147411-89147470	TTTCCCTCTGGGTTCAACCTCAAATTGAGTATAAAAGTCTCAGTATCTTCCTTCTTCCAG
humanlincRNA0955+	lincRNA	15316	chr18	+	89147410	89162726	chr18:89162667+89162726	CATTTCCTCTCCCTGAAAACAAAAATGATTTCTGAATCAGTACACAAGGGGTATTACCAA
humanlincRNA0956-	lincRNA	14430	chr18	-	89132041	89146471	chr18:89132051-89132110	CCAAGGATATTTACACAACTGTACTTCAGCCTCATATATCCTTTGGATAATACACAAGTA
humanlincRNA0956+	lincRNA	14430	chr18	+	89132041	89146471	chr18:89146412+89146471	TTTTAAGGGTTTTATTTTAAAATGGGATACTGCTTGCTGGCCCCCTGTTAATGGGACCAA
humanlincRNA0957-	lincRNA	115024	chr18	-	88524603	88639627	chr18:88524671-88524730	TCCTCTTTCCTAGATGAAGCACACTTTGCAGGAGATAGGTTCTTTGCTGCTGTCTGTTAC
humanlincRNA0958+	lincRNA	21713	chr18	+	88458939	88480652	chr18:88480590+88480649	TTCTGGATTTGATCACATTCCAAAGTTGAGTAATTCAGTTTCACTGAGCTGTTCTCACTC
humanlincRNA0965-	lincRNA	78012	chr18	-	83909923	83987935	chr18:83909976-83910035	TTTTCAAACCTCTACTTTTGCTTATGATAAGGTGCTCTGGAGCCTGTGGTTGCGTTGCAG
humanlincRNA0965+	lincRNA	78012	chr18	+	83909923	83987935	chr18:83987853+83987912	GAAGTGAGGTACAAATCAGAAGACTCATTTCCCTCCATACACCTCACTAATCCTTCTTCT
humanlincRNA0966-	lincRNA	14402	chr18	-	83827049	83841451	chr18:83827361-83827420	TCAAGCGTTATAACCAGGATGAAGGTGCGTGTTACTGATGCCACGTTCCTTTTCTACTCT
humanlincRNA0966+	lincRNA	14402	chr18	+	83827049	83841451	chr18:83841362+83841421	AATGATTCAGGGATTGATGTCTGAGAAATAAAGCATTTCTGGATGCCCACCCCCATTGTT
humanlincRNA0970-	lincRNA	10139	chr18	-	82126223	82136362	chr18:82126227-82126286	CTTCTGGTTATGTTTCTTCTCTCTTTCACTCTGGGACTCTTGGTTAATTAAAAGCCAATA
humanlincRNA0970+	lincRNA	10139	chr18	+	82126223	82136362	chr18:82136303+82136362	AGCAAAATTAATACTGTCTTTTCAAAACATTCTGGCTGCATTGAGCGCAGGCTCTCTTTC
humanlincRNA0997+	lincRNA	10782	chr12	+	28874872	28885654	chr12:28885592+28885651	TTGTCTCTTCTCTCTGTCCCACATGTAGCTTTGTAGGTGGCTTGTCAATCAATCACAGCA
humanlincRNA0998-	lincRNA	6402	chr12	-	28585376	28591778	chr12:28585638-28585697	AAATCCTTGTCTCTTGATAGAATGGAACTGAGAGTGTGGGTATGCTATGGGGTTCCAGGA
humanlincRNA0998+	lincRNA	6402	chr12	+	28585376	28591778	chr12:28591684+28591743	CAGATAAGCACCTGGGCACCTTTTGCTTTATTCTGCTTTCCCACTTACAAAGACAGGAAC
humanlincRNA1003-	lincRNA	27134	chr12	-	13067915	13095049	chr12:13067934-13067993	TGTGAACCTAAAAAGACCTGAGCATCTTAAATCTCTCCAACACTATCCATATCCCTGTCT
humanlincRNA1003+	lincRNA	27134	chr12	+	13067915	13095049	chr12:13094988+13095047	AAGTACTACCTGGTCTATCAATCACTTCTCTTCAGCTCTTTAGCCAGTAACCCTACTATG
humanlincRNA1006-	lincRNA	49188	chr12	-	9893704	9942892	chr12:9893772-9893831	CTTCTCTTACTCTTCTCATTCTTTCTCATCAGAAAATTGGCTTAAGAGCTCAGGAATTTT
humanlincRNA1007-	lincRNA	11423	chr12	-	9585729	9597152	chr12:9585733-9585792	AGCACTACATCTCCTTGGCTCATAAGTGCTGGAGTTGATCTGCATCATATTAGGGCACAA
humanlincRNA1008-	lincRNA	7871	chr12	-	9123887	9131758	chr12:9123891-9123950	GAGAATGCACCAATGGGTACTAATAGACGTACTGGTCTAGAACTATCTAGGTTTCTCCAC
humanlincRNA1010-	lincRNA	23828	chr12	-	8803817	8827645	chr12:8804116-8804175	ACCAGCTGTCAACCCTTCTACATTCTTACAAGTTATCCTGAAAACACGCTTGTGCGTGTG
humanlincRNA1015-	lincRNA	12168	chr17	-	73480594	73492762	chr17:73480595-73480654	ATGACCCTGGGGCACTGCTCATAGTGTTTTCTCTGGTCTCTAAGTGCCAATTTGAAAATC
humanlincRNA1016-	lincRNA	25958	chr17	-	73729589	73755547	chr17:73729593-73729652	GGGAAATGGTGTTTAAATGACAATAGAAAGAAAGAAAGTGGTGCTGACCTTGAGCTTGCT
humanlincRNA1016+	lincRNA	25958	chr17	+	73729589	73755547	chr17:73755485+73755544	AGGCTACATAAGACCTGCCTTGATGCTTGCACACCTTGTACCCACCATTCTATACTGTAT
humanlincRNA1019-	lincRNA	16613	chr17	-	75764578	75781191	chr17:75764579-75764638	TGAATTCTACAATAGCTTCTGGAATCACAGCACAACGACTCTCTTAACAAAGTGTGTTGC
humanlincRNA1019+	lincRNA	16613	chr17	+	75764578	75781191	chr17:75781088+75781147	AGCTCAAGATTTGTTTTCTGTGCACAGTTTCCATTTGTGTTTGTCAACACTCAGAGGTTA
humanlincRNA1030-	lincRNA	16532	chr17	-	85885869	85902401	chr17:85885874-85885933	ATTCACCTACATGACCTTCACTGAGCAGACAATTGAGCCACACACATCATTCTGGGATGA
humanlincRNA1030+	lincRNA	16532	chr17	+	85885869	85902401	chr17:85902311+85902370	AATTCAGATGAATGAGGTCCAGCTTTACTTCTCTGTCATTCCGTCTAACACGGGAGCTGT
humanlincRNA1037+	lincRNA	32854	chr17	+	87849968	87882822	chr17:87882709+87882768	TAGGGCAGAGAATACCATTTCCCCATTCCATCCTTATCAGCACTGTGAACTCTGTTCATG
humanlincRNA1046+	lincRNA	57715	chr11	+	25096777	25154492	chr11:25154430+25154489	TTGCTCCTTCCCTGAGAGACTGTTTATTGTTTCTCTTCTGGACTCCTGAGCTTCTTAGTT
humanlincRNA1050-	lincRNA	7844	chr11	-	24353546	24361390	chr11:24353610-24353669	TGGGGAATAGAATTTCTAGGTTCTCGACTCACTTCCACTACTAACAGGATTACAATTTTT
humanlincRNA1050+	lincRNA	7844	chr11	+	24353546	24361390	chr11:24361328+24361387	ACATTGTTGGAAACTAATTGCTAGATTTAATCCAGAGCCCTCTCCACGGCTTAGTTCTAG
humanlincRNA1070-	lincRNA	2368	chr6	-	83786637	83789005	chr6:83786809-83786868	AAATGTCTGAGTGTCTCCAGGTTTGTCATTTGGCTATCAGCCTCTGTAACCGGTTAACAC
humanlincRNA1082-	lincRNA	8148	chr6	-	73749133	73757281	chr6:73749134-73749193	TATTATGCCCTCAGAACCTTGGAATGTTTCTATATTTGGAGATACGTTCTTTCCCAAGAT
humanlincRNA1082+	lincRNA	8148	chr6	+	73749133	73757281	chr6:73757138+73757197	CAGGAACTTTTAGTACAAAGCAGAAGGGAAAAAATCTTTTCCTTGTGTGCCTATTTCTTT
humanlincRNA1086-	lincRNA	34350	chr6	-	72050384	72084734	chr6:72050399-72050458	AAACACTTCCCAGAAGGCCTGAGGTTGGAGCTGAGAACAAAGCTGTATAACAGTTGTTCA
humanlincRNA1086+	lincRNA	34350	chr6	+	72050384	72084734	chr6:72084672+72084731	AGTCACCCCTACAGGGGTACTTTTTAGATTATTCCCACTCTTGAAGGCTAAAAGCAGCAT
humanlincRNA1093-	lincRNA	6342	chr1	-	39084559	39090901	chr1:39084560-39084619	CAGAACATTTTGATTTACAAATTGGAAAATAAATGGGCTTTCACATCCTGGGACTGTCTT
humanlincRNA1094-	lincRNA	20102	chr1	-	39139793	39159895	chr1:39139941-39140000	TTGATCTCTCTGTCTCTTGATGACACCGTCTCATCTGAGAATGATCATGGACAGCCTTGA
humanlincRNA1094+	lincRNA	20102	chr1	+	39139793	39159895	chr1:39159810+39159869	AAGATTCTGTGTTCCTATCTATCATCCCCCTTGTCCTAGGCTGACATTTTCTCCAGCAGA
humanlincRNA1098-	lincRNA	13619	chr1	-	40879056	40892675	chr1:40879057-40879116	CTGTCACCGTGGACTGATACCAATCCCAGCGCCATGACTGATTTTCATCAAAATAAATTT
humanlincRNA1098+	lincRNA	13619	chr1	+	40879056	40892675	chr1:40892513+40892572	TTCACTTATTGAAGTGGAAGATCCTCAGCCACCGATGGGGATGTCATGCATGTCAAAATG
humanlincRNA1110+	lincRNA	26057	chr2	+	129388433	129414490	chr2:129414259+129414318	TCTTAGAAGACAGTTGAAGTTGGGAGAAAGTGACAGCTCTACTGGACTTCCTTTCAGAAG
humanlincRNA1113-	lincRNA	4647	chr1	-	121810199	121814846	chr1:121810200-121810259	CCACCTTCTGATAAATACAAATAAGCCCCTCCAAATAGCATTGCTGTCGCATGAAAAAAC
humanlincRNA1114-	lincRNA	13434	chr1	-	121230521	121243955	chr1:121230522-121230581	TCTTCGGTATCTTAGACTGGCATTCTACAGGACGCCACTATCTCTTAAACATTGGTCCTG
humanlincRNA1114+	lincRNA	13434	chr1	+	121230521	121243955	chr1:121243841+121243900	ATTACATCACTGCCTCAGCCCTCATTACAAGAGACTGCATGAAGAAAACCAGGGATCATC
humanlincRNA1119-	lincRNA	6659	chr1	-	118266814	118273473	chr1:118266815-118266874	ATAACTCCTACAATTAGTTGCTGACCCTGACATTGTGTTAGATGCTTGTGAAATACAGTG
humanlincRNA1119+	lincRNA	6659	chr1	+	118266814	118273473	chr1:118273347+118273406	TGCTTTATAGGTAAGCTCTGTCCTTTCCTGCCCCTTCCTTTGCTTTGAGGATATTTCTGG
humanlincRNA1132-	lincRNA	11078	chr1	-	126855214	126866292	chr1:126855215-126855274	GATTATTAATAATGAAATTGGTAGAGGATGGGTTGGGTGTGGACTAGGGTTAGATATTTC
humanlincRNA1132+	lincRNA	11078	chr1	+	126855214	126866292	chr1:126866230+126866289	AAATGGAGCCTTTTCTTTTGAGCCTTCCACACGTATTTATCAGTTCTGAGACTGGTTTAT
humanlincRNA1136+	lincRNA	16175	chr1	+	128841437	128857612	chr1:128857471+128857530	TGGAAACTATCAATATACGTCCACAGTTTGTATCCCTCCTCTGGGATGCTGCCTTTGAAG
humanlincRNA1139-	lincRNA	19150	chr2	-	42701093	42720243	chr2:42701094-42701153	TGAAAGGCTAAGTAGTGTACAAATGTACCTGTCTTTCAGATTCCTTGTGGACAGCTTCTA
humanlincRNA1145+	lincRNA	4952	chr2	+	45502676	45507628	chr2:45507128+45507187	CATTCCCCACATATCTGAAGTTTTGGAATATGCATGCCTCTCCCTACTTCAAGGTTCTGA
humanlincRNA1148-	lincRNA	38024	chr2	-	46025461	46063485	chr2:46025462-46025521	ACCTTACATGCCTTTGTCTAGAATTTCACCAGAGTATTTCCAGGACAGTAGAGAAATCAT
humanlincRNA1148+	lincRNA	38024	chr2	+	46025461	46063485	chr2:46063403+46063462	GAGCCTGATGCCAGGACATATTCTCTTCCTGCATAATTTTATTTACAGAAAAATTAAGAC
humanlincRNA1150-	lincRNA	8822	chr2	-	48567962	48576784	chr2:48567964-48568023	TTAGCAGGATAAAAAGCTCTGTAGTTACCTGAGCCTGCTGTGCTCCTTGAAGACAGTCTA
humanlincRNA1150+	lincRNA	8822	chr2	+	48567962	48576784	chr2:48576725+48576784	CAAGTCTTTTCTGATCTGTGGTAAGGCCAGTTCTAAAACACTGAGACAAGAATCCAGTGC
humanlincRNA1151+	lincRNA	11403	chr2	+	49403772	49415175	chr2:49415062+49415121	AAGTAGTGAGGCTCCTTGGGCATCTGTACCTACCTAATATCTTCTTTGCATCGGCTTCAA
humanlincRNA1152+	lincRNA	14029	chr2	+	51405997	51420026	chr2:51419967+51420026	ACTTTCCAGCGAGCACCTCTTTAACTAAACCATCCCAAACAAATAGTTTTTTGAGGTGCT
humanlincRNA1153-	lincRNA	14151	chr2	-	51509822	51523973	chr2:51509828-51509887	AATCATATGGGAACAACCTTGAGGTAGCTGATTTCCTGAGGCAGGGAGATGATAAAGCAT
humanlincRNA1153+	lincRNA	14151	chr2	+	51509822	51523973	chr2:51523756+51523815	ATGTGTGCAGTGTTTTCAAGTTGGTACATGCTGCTGACTTTTTTGCTTGGGGATGTCCTC
humanlincRNA1154-	lincRNA	11182	chr2	-	51756390	51767572	chr2:51756655-51756714	TAAAATATCTTTAGTCATCAGCAAACGTCCTTCGGGGAACAAGTCAACACCTGTCATAGA
humanlincRNA1157+	lincRNA	29215	chr2	+	56131872	56161087	chr2:56160889+56160948	GATTGTGGTAACAAGAACAATTTGAAGTTGATAGGTTCTCTGCTTATCTATAGTTTCCCA
humanlincRNA1159+	lincRNA	75599	chr2	+	57904259	57979858	chr2:57979799+57979858	TATTCTTGGCCTGAATTCTAAAAAATATTGCCCTTACTGTGGCCAAACATACTTACTGCA
humanlincRNA1160-	lincRNA	34511	chr2	-	58063208	58097719	chr2:58063276-58063335	AAGGAGTCTGTGTGCACAAATGCTTTCTGTGCTTTTATAAATATCCAGACAAATTCTCTT
humanlincRNA1160+	lincRNA	34511	chr2	+	58063208	58097719	chr2:58097660+58097719	AAATATCAATAAGTACCAACTTCAGTAAGCACTGGTGGTCAGATCAGTGTGCAAGAATTC
humanlincRNA1165-	lincRNA	25700	chr2	-	65048365	65074065	chr2:65048404-65048463	TAATAGTATTAGAAGTCATGCCAGAACAATGTCACAACAGGAAGCCTCTAACCTTGCTCT
humanlincRNA1166+	lincRNA	16502	chr2	+	66871804	66888306	chr2:66888244+66888303	TGCCTGCCATTCAGGGGAATATTTTCATACAGAACTGTTTATTTAAAGCCAGACCCATAT
humanlincRNA1172-	lincRNA	14777	chr2	-	72495882	72510659	chr2:72496216-72496275	TGGGATCAAACTCTTTATTCTAGACCTGCCTAGAGGGATGAGCAAAACCTGAAGCTGATC
humanlincRNA1172+	lincRNA	14777	chr2	+	72495882	72510659	chr2:72510593+72510652	CTTGAGTTGTGTTCCTTCCTTTTCTGTAGATACCAGGTTCTTCTGTGACCTCCTTTGGAT
humanlincRNA1174-	lincRNA	11705	chr2	-	73063983	73075688	chr2:73064103-73064162	CCAAAGTATGGGAAGTGACCTAAGAGAAAGTATATACTTGGGACACTACCACAGCCATGC
humanlincRNA1174+	lincRNA	11705	chr2	+	73063983	73075688	chr2:73075629+73075688	GAGTTAGGCCATTTATAAAGGCTGAAGTCAGAGTTTTCAAGCCTGCTTTCTTCCTACACA
humanlincRNA1178-	lincRNA	24105	chr2	-	75339895	75364000	chr2:75340124-75340183	TCACGAAGGCTCCCTTCAGAATCTGGCATTTGAAATATTTGAAGAATGATGACAGAAAAA
humanlincRNA1178+	lincRNA	24105	chr2	+	75339895	75364000	chr2:75363888+75363947	ATATGCAGAGTGTCTTCAGTGGACGAAGTAATGTCTTGAGAGGAGATAAGGAGGAGCAAG
humanlincRNA1193-	lincRNA	38537	chr1	-	52242533	52281070	chr1:52242537-52242596	TGCTCAGCTTTACCTACTAATCCCACACTTGAGGAAATTACTAGCAAAGAAGACACTTTG
humanlincRNA1204+	lincRNA	34997	chr1	+	57574297	57609294	chr1:57609134+57609193	AGCTGGGCTTTGAAATGATTTGAAATTATAATACAACACATTCTCGCTTGTCTGTTTAGG
humanlincRNA1211-	lincRNA	10105	chr1	-	63386460	63396565	chr1:63386464-63386523	ACATTGTAAACTCAAGGACACTGACTCCCTCAGAGATGTAAGGTTCTGTGGATAAATGCT
humanlincRNA1211+	lincRNA	10105	chr1	+	63386460	63396565	chr1:63396335+63396394	TCCGAATACTACATTTTAGTGGTGGTGGTGATGGGGTTACATTTTGGTAAGAGGAATTTC
humanlincRNA1219-	lincRNA	21984	chr1	-	66078366	66100350	chr1:66078503-66078562	ACTGCCATCTTCAAATGACTAATATCACCCCAGCATAAGGGATGCAAAATTGAAACCTCT
humanlincRNA1222-	lincRNA	15772	chr1	-	72400718	72416490	chr1:72401011-72401070	ATTATCATCAAGTGGCTTTGAAACCTTGTATTCTGGAACTGAAGCCCCATGTCTGTCCTC
humanlincRNA1230-	lincRNA	4813	chr1	-	79677568	79682381	chr1:79677569-79677628	AAATATGTTGACGCTCTGTTCCCATCTAGGTACTTCTCAAATCTTAAGATACATTTAAGG
humanlincRNA1230+	lincRNA	4813	chr1	+	79677568	79682381	chr1:79682314+79682373	TTTCCTTGCTCAACCTGATGAAGTTCTTTCAAGTCCCTTCTCTGGTTTAGGATGGTGTGG
humanlincRNA1245+	lincRNA	4695	chr1	+	90742382	90747077	chr1:90746744+90746803	AGAAAAGAAAATGTCAAGCTTACCTCCTACCCCAGCCTATCCTTAGAGCTGTGATCAGAG
humanlincRNA1249-	lincRNA	43829	chr1	-	91564253	91608082	chr1:91564324-91564383	CAAGGAAGCTCAGGAAGTGAATGAGTTACCTCTTCCTTATTACAGGTGCTGGCTTCTATA
humanlincRNA1256-	lincRNA	11386	chr2	-	129864239	129875625	chr2:129864704-129864763	ACATTTAGTGAGGAAAACAGGTAGACACGTGACACATCCCAGTGGATGCTAATCAGTGCA
humanlincRNA1256+	lincRNA	11386	chr2	+	129864239	129875625	chr2:129875257+129875316	AATCCTACTTTGGATCTGCTCTGCCAAGGGTCATGCCTTAAAGCCATCACATTTATAGGG
humanlincRNA1262-	lincRNA	5417	chr2	-	149380971	149386388	chr2:149380972-149381031	TTGAGTCTCTTGAACTTTGCAAGTGACAACTCTTTTTGCAGGCATCCTACACATTCCTTT
humanlincRNA1273-	lincRNA	6215	chr2	-	167763234	167769449	chr2:167763630-167763689	TTTGTGAAAATGTTTGTGTCGTCTGTGGGCAATCTGCCTTCGAGAACATTTGCTGCCAGA
humanlincRNA1277-	lincRNA	13456	chr2	-	173172665	173186121	chr2:173172884-173172943	ATACTTTGTTGAGTCTGTTTCTTGATGGCCATGCTTGAGAGTCATGAAGGGATTGCCATG
humanlincRNA1277+	lincRNA	13456	chr2	+	173172665	173186121	chr2:173185887+173185946	ATATTACTCATGCATATTTTCGGATAGCTTGAAGGATTGTGGGCTGGATGTGTGCCCTGG
humanlincRNA1278-	lincRNA	2873	chr2	-	173499972	173502845	chr2:173501095-173501154	ATCATGGATCTGAGGCAGTGTCTGTACTGTAAAAATGTTCTTCTGTTGAGTGTGAGCCTT
humanlincRNA1278+	lincRNA	2873	chr2	+	173499972	173502845	chr2:173502647+173502706	TGCAAGAATGCATTCCACAGGAAAACACTCCAGCTTTGTTCTTGGTCCTGCAAATGGTGA
humanlincRNA1283-	lincRNA	16030	chr2	-	178530895	178546925	chr2:178530962-178531021	TGATACAGGAAAAGCAACACTGCATAATGCTGCAGTCCTCTACAGAGTCCTCTGCACAAA
humanlincRNA1283+	lincRNA	16030	chr2	+	178530895	178546925	chr2:178546822+178546881	TGAAGGTTGGAACAAAAGTACCATGATGTGTGGCCTCCAGTGTCATATGGAGGAACTTCT
humanlincRNA1287-	lincRNA	55729	chr16	-	75793452	75849181	chr16:75793976-75794035	TACCCTCCTATACTGCAGACTACTGGAATTTGAAAAATGTGAAGAACAAGGAAGCTAAGG
humanlincRNA1297+	lincRNA	12856	chr16	+	82454964	82467820	chr16:82467757+82467816	ACCAATAGACTCTAATTTCATTTCCTTTTCCTATCTCAGCATAGCAATATGCACATGGAG
humanlincRNA1300-	lincRNA	19165	chr16	-	84645356	84664521	chr16:84645360-84645419	GAAAAAGCTTGCTTCCCATATGAAATAGGAGAAAAATCTCTCCTCTCTTTATCCCCCTCC
humanlincRNA1300+	lincRNA	19165	chr16	+	84645356	84664521	chr16:84664462+84664521	GTCACCCTCTGTAACAGATAGGATTACATTTGATCGAATGGCTTAATTACATATGCTAGC
humanlincRNA1318-	lincRNA	7800	chr16	-	97708312	97716112	chr16:97708313-97708372	CAGAGCATCAGGAAACTGCCTTAATGGGTTTCTGTTTACCTTATTTCCTAGCCTACTAGA
humanlincRNA1347-	lincRNA	10637	chr6	-	112997332	113007969	chr6:112997357-112997416	TTGTACAAGTCAGGTTCTGCCTCAATGCAGTAGAAACACACACACTAAGTGGGGAGATAG
humanlincRNA1347+	lincRNA	10637	chr6	+	112997332	113007969	chr6:113007907+113007966	ACACATTCCAATTCCATAAAGCTAGTGACACTTTATGGGCTGTTTGCTGGTGTGTCTGGG
humanlincRNA1352+	lincRNA	9820	chr6	+	91540654	91550474	chr6:91550363+91550422	TGAAGAGAAAACACAGAGCTGAGGTTTAGAGCCGTATGCATCTGTCTTCATGTGGCAGAA
humanlincRNA1362-	lincRNA	62393	chr14	-	17456568	17518961	chr14:17456839-17456898	TTTGTTTGATCTGAGAGATTTGGAGAAACCTTATTTGCATGTGGGAGGGCTTAGTGCTGC
humanlincRNA1364-	lincRNA	9763	chr9	-	117691487	117701250	chr9:117691790-117691849	GGGGACTTTATCATGTGCGTTCATGAACTATTAATAAGCCATCCCTCACTCGTCTCCTGA
humanlincRNA1364+	lincRNA	9763	chr9	+	117691487	117701250	chr9:117701184+117701243	GGGAGTTATTTATCCTTCCTTCACAGATTTTATTATTTTTTGGGAGCGTTCGCAGTATTT
humanlincRNA1365-	lincRNA	53833	chr9	-	115780447	115834280	chr9:115780478-115780537	ATGAATTGGCAGTTGGAGTGGGAGAAGAGGTTCCCACCAAGCTTAGCACCAATTAACAAT
humanlincRNA1365+	lincRNA	53833	chr9	+	115780447	115834280	chr9:115834139+115834198	ACATTTTTTGTAGAGGAGTAGACCACGGAGAAGTTACAACACACTCTGCTTGGTTGTAGG
humanlincRNA1366-	lincRNA	26391	chr9	-	115702295	115728686	chr9:115702299-115702358	TATTAGAAGACAACAGAACACACACAATCATCCTTTTCCACTGGACGGGATGAGCACAGC
humanlincRNA1369+	lincRNA	6625	chr9	+	113023492	113030117	chr9:113030023+113030082	AAGCAGAGTTTCCCTGTGTGGAAATTGTGGTAGTGCCTCATCCTCATTTCTTCCTTTCCA
humanlincRNA1382+	lincRNA	8301	chr9	+	123228042	123236343	chr9:123236281+123236340	GAGTCTCACACCCCAGAAGGTTTACTGGGTCATAGGATTTTACAGCAGGAGAAGAAATAG
humanlincRNA1384-	lincRNA	11796	chr9	-	106391778	106403574	chr9:106391780-106391839	AATAGTCTCTAGAGGTGGGACAGAAGTTGACTCATTCTCTGTTTCTTCAAGATGGGGTGG
humanlincRNA1384+	lincRNA	11796	chr9	+	106391778	106403574	chr9:106403261+106403320	ACAGTCATCAGTGACCTAAATAGAGATAGGCTCTAGGGAAATTAAGTCCTCCAAGGGCAA
humanlincRNA1385-	lincRNA	3242	chr14	-	30696391	30699633	chr14:30696510-30696569	ATCAAAAAGCACAGCACGTAGACACATTCAGACTCCATGGTGAGCACTACACTGATCTAG
humanlincRNA1385+	lincRNA	3242	chr14	+	30696391	30699633	chr14:30699416+30699475	TAGCAAGCAGCTTGGTAAAGGCAAGGAAAGCCTGACTGTTCTACTTGGTTCACATTTGCT
humanlincRNA1388+	lincRNA	32331	chr14	+	9361269	9393600	chr14:9393529+9393588	TGTGATTCAAGCTGTGACCTTTCAGAGACTCCAACTGTGTCTGGGTTTTCCATTTGCAAG
humanlincRNA1393-	lincRNA	23455	chr6	-	93304712	93328167	chr6:93304716-93304775	CTATCCACGGCGATTATAAAGGTTAAGTACAAATTTAAGCAAGTGCCTTTTCTGTCTGGC
humanlincRNA1396-	lincRNA	7208	chr6	-	95353618	95360826	chr6:95353688-95353747	TCATTCCACAGAGCATCACTTTATTCTGAGTGTCCTTTTCTTGCCCTGTCCTCTGCAGTA
humanlincRNA1396+	lincRNA	7208	chr6	+	95353618	95360826	chr6:95360654+95360713	TTAATGTGAAGAATTGACTTCTAGGGGAACTCCTGCCCCCACCTCTTCATTCAAACCCAT
humanlincRNA1397-	lincRNA	53276	chr6	-	95763662	95816938	chr6:95763663-95763722	ACACCCAGTTAATTTACAGACATGTTCAATCTTGAGACCTTTGAACTAAGTCTTAGTTTC
humanlincRNA1398-	lincRNA	13611	chr6	-	98829217	98842828	chr6:98829218-98829277	GATAATATATTCATGGCCCAAGTACTGCCCTTCCCTACCACTCTGGCCTTAGAGTTCTTT
humanlincRNA1398+	lincRNA	13611	chr6	+	98829217	98842828	chr6:98842769+98842828	TACCAGGAGTTTGCTCTTGTGTCACAGATAAAAGGTGATGGCCAGATCTGATTCACTTGG
humanlincRNA1428-	lincRNA	4092	chr6	-	90914993	90919085	chr6:90915062-90915121	TCAAATGTGAACTGTGATAGGCCTGGTCTTGTTGCTCTGTGTGACTTGAGGCCTTTTCAT
humanlincRNA1428+	lincRNA	4092	chr6	+	90914993	90919085	chr6:90918914+90918973	ACTAAGGACACAAGAAATCACCCTACAAATCTACTCTCAACTGGAGCCTTTGCACAGGTC
humanlincRNA1431-	lincRNA	2689	chr9	-	105124842	105127531	chr9:105125024-105125083	TGATGCCTCTCTTGGCAGAATCAGCAAGAAGTTTCCACTTCTCACTCAACCTTACACTTT
humanlincRNA1431+	lincRNA	2689	chr9	+	105124842	105127531	chr9:105127472+105127531	GTTGGTGGCGAGTCCTTTATTACCTCTCCCATTATACCACTAGCAAGAAATGGAGTCTAA
humanlincRNA1432+	lincRNA	2164	chr9	+	102922610	102924774	chr9:102924624+102924683	AACCTTGCTTACCTGTTTGGAATCCTGGGCTTAGTTCCCTGGCTCTAGCAAAGTGTTATA
humanlincRNA1436-	lincRNA	7751	chr9	-	99675301	99683052	chr9:99675337-99675396	CTTCATGAACTGGTGCAGCTCTAATTTTTCAAAGGACAAAGGAAAAGTAAGAGAACTGTT
humanlincRNA1436+	lincRNA	7751	chr9	+	99675301	99683052	chr9:99682993+99683052	CTCTGAGATGAGGCTTTCTAAGATGTTCCTTCTTTATGCTCTGGAGTCTACCAGATCCAC
humanlincRNA1443-	lincRNA	16861	chr3	-	59351406	59368267	chr3:59351410-59351469	ATCTTCACATTTACAAGATTCCCCTTGGAACAGCTTCTAATACATTATCTGGGAGAAACT
humanlincRNA1449-	lincRNA	12778	chr3	-	61384707	61397485	chr3:61384711-61384770	TAATATATGCTGCTTTTCTAAAAAGCTGCCTATCAATTGTTGGGGTCCAGTGTGTGCTTT
humanlincRNA1468-	lincRNA	22407	chr3	-	26510306	26532713	chr3:26510307-26510366	TCACAGGCCACTGCTTACTGCTTTAGGTCATTCTCGAGATGTTCATCTCTGAAACGTTCA
humanlincRNA1468+	lincRNA	22407	chr3	+	26510306	26532713	chr3:26532364+26532423	GGCTATAAACCAGGTGGGTAGTGCCTTCAGGTGTTACTAATTCTGATTAGGTCATTTTTT
humanlincRNA1475-	lincRNA	42886	chr3	-	32286858	32329744	chr3:32286862-32286921	GACAACAGGCATTAGAGAAGTAGTGACCCATGACCTGTATTTTATCCTAGAAATAGCCAA
humanlincRNA1475+	lincRNA	42886	chr3	+	32286858	32329744	chr3:32329685+32329744	GTATGTAAGTTCCAAAGCACTGGAGTAAGTTTCTAGATTCCTCATACAAGCCTGTAGGAA
humanlincRNA1485-	lincRNA	30903	chr16	-	25243101	25274004	chr16:25243102-25243161	AGGTCCCTGGTTTCCTTCTAATAGAAAATAATCTCAGTCAGGGGTTTATGGAACCAACAC
humanlincRNA1492-	lincRNA	2966	chr13	-	35918804	35921770	chr13:35918805-35918864	CTCTTCTCATCAAAATTCTAGAAATAGAGACTAGACATGAATGAAGACAGGGTTCCCTCT
humanlincRNA1505+	lincRNA	35732	chr5	+	37762067	37797799	chr5:37797597+37797656	TAGAAAACATTGAAATTCAGCTTGGTTGCCTTCCAGCCCAAAGAACAGGCTGTTCAGGAG
humanlincRNA1512-	lincRNA	5490	chr5	-	36721494	36726984	chr5:36721498-36721557	CTCATGATTTCCTTTGAAAAGACTGTCCTCAATGTCCTGATCGTTGACTCACATGGGCTT
humanlincRNA1513-	lincRNA	31030	chr5	-	36414630	36445660	chr5:36415277-36415336	TTCTTTTGATGAAGGTAAAAGCTTCCTCCATGAGTCCTCTGTGCCTTTCCACAGACTGCA
humanlincRNA1513+	lincRNA	31030	chr5	+	36414630	36445660	chr5:36445058+36445117	TGTATTTTAAATGCTTTCTTGGCTGAAGTCTGCAGTAAGAGTGAAGGCAGGCAGGCTGCA
humanlincRNA1516-	lincRNA	4164	chr5	-	38565638	38569802	chr5:38565649-38565708	ATGGTCTCCCTCAGCTCATTTAAGAGACCAAGACTGAGACAGGTTCTGAAATTCCTTTAG
humanlincRNA1518-	lincRNA	19472	chr5	-	38882861	38902333	chr5:38883065-38883124	GTTCCACCAGCTCCAGGGTCCCGATGAGATTCTTTAATGAGTATCTTTAAATCTCAAATG
humanlincRNA1518+	lincRNA	19472	chr5	+	38882861	38902333	chr5:38902264+38902323	TACTATCTGAAAAGGAAGAGAATAGGAAGCACATAGTGGGTCTGCACACCTGTCCTAGGA
humanlincRNA1522+	lincRNA	15095	chr5	+	40344519	40359614	chr5:40359449+40359508	GCATTAGTTCTGAGCTCACAACGAGCTAGATCCATCTGCTGGACTGAAAAAGAAACTGCT
humanlincRNA1523+	lincRNA	11540	chr5	+	41151851	41163391	chr5:41163332+41163391	AATTACAGTTAACAGTGGGCTGCTTTACAGTACCCCCAATACCTGAGTCTTACTTTGTTC
humanlincRNA1524-	lincRNA	15690	chr5	-	41239352	41255042	chr5:41239471-41239530	AGGTTAGGGAAATTCACAACAGCCTTGTTTTAGGTTACCCTTCTGCTGACAATGACAACA
humanlincRNA1524+	lincRNA	15690	chr5	+	41239352	41255042	chr5:41254982+41255041	CTTCTCTAAGCATGTCATGATTTCCACAGTCCACATAGAAAAGCCAATATAAAACTTACT
humanlincRNA1526-	lincRNA	12245	chr5	-	41900609	41912854	chr5:41900843-41900902	GAAAGCAACGATAGAGAAAATGATCACTCTTGTCCTGGGCACACAATAAGTGCATTGTCC
humanlincRNA1527-	lincRNA	16858	chr5	-	42038042	42054900	chr5:42038083-42038142	GAGGAAGCTTAGACAGTCATTTATGATCACACAACTTCCCCCTGAACAGCCATGAAAACC
humanlincRNA1527+	lincRNA	16858	chr5	+	42038042	42054900	chr5:42054826+42054885	TGTGTTCATTCCCTTACCCAAAGGGAATCCTCCTTCCAGGCCTTGTTTATCAATGTTGTC
humanlincRNA1535-	lincRNA	8121	chr5	-	51991458	51999579	chr5:51991459-51991518	AGCAGAAAGGTGAGTGTAAGGGGTTAACTCTTTAATTACCAATTAGACAAGCTGCCTGGC
humanlincRNA1535+	lincRNA	8121	chr5	+	51991458	51999579	chr5:51999520+51999579	CGAGCTATAAAACATGAGTTCTCATAGCAACAAAAGAGCTCAGCTCAGCCTCCTGTAAAG
humanlincRNA1543-	lincRNA	22366	chr5	-	52881167	52903533	chr5:52881326-52881385	TTGTGGAAGTAGAAGGCATTAAAGGACACTGGAAGTAAAACACACACACACACCCTGGCA
humanlincRNA1543+	lincRNA	22366	chr5	+	52881167	52903533	chr5:52903465+52903524	TGTTGAATAGATGGTGAAGCTCCTGTTACCAACCAGGGCTCACTTAATAGATAGTACCGG
humanlincRNA1545-	lincRNA	38635	chr5	-	53945480	53984115	chr5:53945495-53945554	TTAGAGGGATCATTTCAGAGCCTTCACAGTGTGAGGATGCTTCTTGCAGTGCTATGACAT
humanlincRNA1546+	lincRNA	42879	chr5	+	54152981	54195860	chr5:54195782+54195841	TTCTGATGACCATTATGCTGGGTAACTGACGCTTTCTTTCCAATCTGGCTTTCCCTAGGT
humanlincRNA1554+	lincRNA	24068	chr5	+	70498595	70522663	chr5:70522604+70522663	TCGACACCATTTATCCTGGCATTATTCCTACAGCATTTGCAAAAGATAACTCACTGTACC
humanlincRNA1576-	lincRNA	17634	chr5	-	90677761	90695395	chr5:90677762-90677821	TTCATGAGTCAAATATATCAAAAAGCTCCACTATGTGTTCACAGGAATCCATCCAAAGTG
humanlincRNA1576+	lincRNA	17634	chr5	+	90677761	90695395	chr5:90695325+90695384	GACATAAGAGTATGTTCCTTAGGGTTGTGCTGTAACTTTCAAGAAAGGAGTTAAAAATGT
humanlincRNA1587-	lincRNA	2462	chr5	-	97153104	97155566	chr5:97153114-97153173	TTCGTGGCTTAGCCACTTTCTACTCGCCATCCTCTCAAGTACAACTATGCCTTATTAAAG
humanlincRNA1587+	lincRNA	2462	chr5	+	97153104	97155566	chr5:97155486+97155545	TATGCTTGTAACAATAATTTCTTTCTAGAAATACACATTGCAGATGTGTGAGTGCCCCCC
humanlincRNA1590+	lincRNA	24759	chr5	+	98098258	98123017	chr5:98122781+98122840	TTAGTTAAGGATTCTGAGTTGCTGCCTTAGAGTCTTGATTGAGCTGCGGGACAAAGATGC
humanlincRNA1596-	lincRNA	18130	chr5	-	100995615	101013745	chr5:100995616-100995675	ATCACAACGGCCTGCATAAAACAGGTTTGTGTTTCTTTCTCACAGAAAGATTCAGCTTGA
humanlincRNA1596+	lincRNA	18130	chr5	+	100995615	101013745	chr5:101013680+101013739	CTCCCATCATCCCTTTAATAACCTGTAATATTGTAGCAGGATATTTTTGTCACACTGAAT
humanlincRNA1600-	lincRNA	10523	chr6	-	60439936	60450459	chr6:60439970-60440029	TCCCTCAGTTTATTATACATCACACTTCATAAAAGTCATAAGGAGAAATGTCCTATGTGG
humanlincRNA1606-	lincRNA	34929	chr3	-	140283090	140318019	chr3:140283126-140283185	TACAGTGATGGTGGTGTGTACTTTGTGAAAGCTAATTAAGGAACAACATTATGATTCATG
humanlincRNA1606+	lincRNA	34929	chr3	+	140283090	140318019	chr3:140317914+140317973	ATTCCAATTCTGGATCTGTACCTCATACGTTCTGCATACTAATATTCGGAAGTCAATTTT
humanlincRNA1612-	lincRNA	2898	chr3	-	136365543	136368441	chr3:136365546-136365605	CATTGTAACCTTCATTTAGTGTGCCCTGAGTCTCTATCTCACAATAAAATGTTTAGAGAA
humanlincRNA1612+	lincRNA	2898	chr3	+	136365543	136368441	chr3:136368379+136368438	GTATACCCAGGACACGCCACCAAAAGTTTTCTCTGTCATCTCTAAGATTATTAGGTTTGG
humanlincRNA1615-	lincRNA	21651	chr3	-	135080484	135102135	chr3:135080535-135080594	ATTGTCTTGGTATAATGCATCATTTGATGTGCTCTTTCTAGAGAGGATACTTGGGAATTT
humanlincRNA1615+	lincRNA	21651	chr3	+	135080484	135102135	chr3:135102062+135102121	CCCTGCTAACTCTAGGGCCATTATCCTCATGTTTCCTGATAATGTAAAATAATTAAACAT
humanlincRNA1622-	lincRNA	10464	chr3	-	131520379	131530843	chr3:131520492-131520551	AGTAAACATTCTTTGGCTCTACCTTCATCTCAGCACGTGTCCAGAAGAGCACAGACATTC
humanlincRNA1622+	lincRNA	10464	chr3	+	131520379	131530843	chr3:131530551+131530610	TGCTGTCTCTCTCACTGAGAGAGCCAGTGCTTTGGTTATAGAGCATGTAGTATTCAAGGA
humanlincRNA1627-	lincRNA	26197	chr3	-	130648127	130674324	chr3:130648244-130648303	ATAGGAGACGTGGGATGTTAGATGGCTAGTTTGAGCACAAGCCTCTTCCTTCTATATACA
humanlincRNA1627+	lincRNA	26197	chr3	+	130648127	130674324	chr3:130674264+130674323	ACAACAGAGCCAAGGGCCAAGGTTATGGTAAGGTCCTTTTCTAGTCTTCCTGTTTGATGA
humanlincRNA1630+	lincRNA	2720	chr3	+	126562824	126565544	chr3:126565485+126565544	CCTGAATCCTCCTTCATCTTTATCAGCAGTATGAAACTCCTACATATCAAATTCACGTTT
humanlincRNA1634-	lincRNA	7426	chr3	-	123750346	123757772	chr3:123750578-123750637	CCTTCATCTTTACTGTCTGCAAACGTAACAGCCATATCTGACATCAGGCACATGACTAGA
humanlincRNA1634+	lincRNA	7426	chr3	+	123750346	123757772	chr3:123757614+123757673	GGTGAGATATTCTGCAAACATAAATCTCACTCATTATACAGGATCTCCATTGTATATGAG
humanlincRNA1635-	lincRNA	19046	chr3	-	123239036	123258082	chr3:123239132-123239191	TTGGTTAATAGTCATTAATCCAGCATCGGTGTCCACAACATTCATGCAGCAGGGGGTGAA
humanlincRNA1638-	lincRNA	27115	chr6	-	65537767	65564882	chr6:65537768-65537827	ACAGGAGGGTAGCTTGTCTGAGTTTTTTGAGTTTCTGTCAAATTTTAATAACTGGCCCCC
humanlincRNA1643+	lincRNA	43864	chr3	+	38145779	38189643	chr3:38189576+38189635	AGACCTCACTAGGTCAGCTGCTTATCATTGCCAGGCTTCCAGTATTTTCATTCCAAAAAA
humanlincRNA1655+	lincRNA	7560	chr13	+	73380003	73387563	chr13:73387485+73387544	AGAGAAAGCATAAAGACTGAAGAAATCTTTCCTGTCGGTATCTCATGGCCACGAGGCAAG
humanlincRNA1656-	lincRNA	10988	chr13	-	72527867	72538855	chr13:72527953-72528012	AATTAAGTTTGCCTTTAGAGCTGCAATTAAGCTCCACTCTCAGGCTTATCACAGGCTTCC
humanlincRNA1656+	lincRNA	10988	chr13	+	72527867	72538855	chr13:72538738+72538797	ATTTTATGGAGAGTGGCTTTCATATAACTTCCCCCAAGAAGCCACGTTAAGAAAGGGAGG
humanlincRNA1658-	lincRNA	4619	chr13	-	71975208	71979827	chr13:71975252-71975311	AGATTTACTCATTCATCTCACACCAAAACTAACACCAAGAGGCAAAGGGGGTCCAGTGCT
humanlincRNA1658+	lincRNA	4619	chr13	+	71975208	71979827	chr13:71979701+71979760	GGTGTCTCCTTAAGGTTCACAGTTGTCATGATTGATATATAGTAAAAAGCAAAGGGAAAT
humanlincRNA1663-	lincRNA	24798	chr13	-	69904660	69929458	chr13:69904695-69904754	TGTACTATCCATGGCTCTTGGAATACTTCAGAAGGTTTCTCTGAGCCAGTGTGTTCAGGT
humanlincRNA1671+	lincRNA	37603	chr15	+	27271333	27308936	chr15:27308802+27308861	TTGCTTGCTGCAGATAAGGTGTCACACACACTAGTTCTTCCAAAAATGCCTCCTACAGCA
humanlincRNA1680-	lincRNA	15808	chr15	-	12024616	12040424	chr15:12024620-12024679	GCAGTCTCTGAAGATGACTTATTTGAACTTCTTCCAGCAGCATTTCAGACTCAAGTCAGT
humanlincRNA1680+	lincRNA	15808	chr15	+	12024616	12040424	chr15:12040362+12040421	CTGATTAGTGCTTTGGCCTCAGAGTTAACTCTCTACCCCAAGAACGCAAGATCTAAATTT
humanlincRNA1692+	lincRNA	4527	chr13	+	118363381	118367908	chr13:118367849+118367908	AGACAATGTGAACCCTGATAAACTTTTGCACTCTCTTTTACTGACCATGGTTAAAGACAA
humanlincRNA1697-	lincRNA	10836	chr13	-	113427593	113438429	chr13:113427597-113427656	TGTAAGCTTTGGGAATCAGATGGTACATTTCCTTGCATAACTGGCTGTTGTCAGCTTGTT
humanlincRNA1697+	lincRNA	10836	chr13	+	113427593	113438429	chr13:113438363+113438422	TACAGTCTTTCCAAGGAACACCATCCACTCAACATGGGTTTGAGATAGTTCCCTGTGTCT
humanlincRNA1714-	lincRNA	7132	chr13	-	102170470	102177602	chr13:102170472-102170531	TGACAGGGTCCTGAGAAAAATCCCTTCCAATCAGCAACCTGGCTTGTATTGATTTCATCG
humanlincRNA1715-	lincRNA	34620	chr13	-	102089171	102123791	chr13:102089190-102089249	ACTCAGTCTCACCTTACAACTGCATAAAGAATCCCCTTTGTATACACATCTATAAATAAC
humanlincRNA1720-	lincRNA	12517	chr13	-	99304446	99316963	chr13:99304563-99304622	ATGACCTCCAAATATGTCAGTGACACTTTAGCCCGTCCTTTCTATTGGGCAAGAATCTGG
humanlincRNA1720+	lincRNA	12517	chr13	+	99304446	99316963	chr13:99316901+99316960	CTGGTAGGGACGCGTTTCATTTGAATCCCAACATCATATAATCAGTACTCTGTGAAGACT
humanlincRNA1725-	lincRNA	9320	chr13	-	94570569	94579889	chr13:94570573-94570632	ACATTTGCAAACTAGGGCTTTACTCACTAACTTGAGGAAGGCCCTTATTGCCATTTCTGT
humanlincRNA1728-	lincRNA	26026	chr13	-	92173547	92199573	chr13:92173552-92173611	TCTTAAGGTGTTCCCACTCCCCACACAAAGTAGCCCACATCTTTTACAAGACATTGTTAG
humanlincRNA1728+	lincRNA	26026	chr13	+	92173547	92199573	chr13:92199514+92199573	TGTTCTTGTATGGTGTTACATGAAAAGCAGGGATTTCCCATGACCTCACATACACATGCA
humanlincRNA1729-	lincRNA	6920	chr13	-	91407677	91414597	chr13:91408096-91408155	CCCAGCAAGTACCAAAAACCTTTAACTGCCAGTTTTCTTTGTTTTGTCACTATGTCCCCA
humanlincRNA1729+	lincRNA	6920	chr13	+	91407677	91414597	chr13:91414328+91414387	CCATCTGCAAGAACATAGAATCTTTTCCATATGTGCATCCTCCTTATTATTTGAAAGGTA
humanlincRNA1735-	lincRNA	23202	chr13	-	85416870	85440072	chr13:85416871-85416930	ATAGGAAGGATTCTTACTGCTCAACTGAGTAGAAATGTGGCCTTTGGATGTTAATTGCCA
humanlincRNA1735+	lincRNA	23202	chr13	+	85416870	85440072	chr13:85440013+85440072	TGCATGAGTGAATATTGATTCTCTCTCAAAGGAGTACAGATCCTCACATTAAGCCTACCA
humanlincRNA1739+	lincRNA	31669	chr13	+	80798536	80830205	chr13:80830128+80830187	GTCATGTGAATGATTTGTCTCCCCAACTCATCTTCATTATCTATGACTATGTACTTTGAA
humanlincRNA1747-	lincRNA	16330	chr13	-	75310139	75326469	chr13:75310902-75310961	GAGATTTAAAAGTCCCACCATCTGCCATACATGACTTGGAAATGCCAGTGATAAGCTTCA
humanlincRNA1747+	lincRNA	16330	chr13	+	75310139	75326469	chr13:75326410+75326469	TCCCAACAATATCCTTTCTTCCCTGGGGTGGGACTCATTGAATTCAAACTGGAGAACTAA
humanlincRNA1750-	lincRNA	18154	chr1	-	95273247	95291401	chr1:95273336-95273395	CTCTTTCCGTTCTCCATACCAACTACTTAAAAGTCAACCACTACTATATCTTCATATATG
humanlincRNA1750+	lincRNA	18154	chr1	+	95273247	95291401	chr1:95290662+95290721	CTTCCTTTGATTTTCCATTTTTGACATAAAACTGAAACTGTTGAGATTCAGACCCAGAAC
humanlincRNA1751+	lincRNA	10525	chr1	+	95432010	95442535	chr1:95442351+95442410	CAGGGTGTCAGCAGCTCTGCTCTGATTGGTAAGTTATATAACATTACCAAATTTACATTG
humanlincRNA1756-	lincRNA	44385	chr17	-	62127696	62172081	chr17:62127755-62127814	CTGAATTAAACATTAGTATTTAGCTATCACTTTTTAATTCCTCCTCATCTCACTGGGGGG
humanlincRNA1758-	lincRNA	32408	chr17	-	64168927	64201335	chr17:64168932-64168991	GACTCTGTAAGATTTCATTTCTCTATTGAGCAAAGGGCCATCTTTTCTGAACTTTCTTTT
humanlincRNA1758+	lincRNA	32408	chr17	+	64168927	64201335	chr17:64201273+64201332	CAAAGCCCTTCCATATCAGTTCCAAAGGCCTATGGCCTTGAGAAGGGTCCTTAATTGTAT
humanlincRNA1773-	lincRNA	10786	chr18	-	55538589	55549375	chr18:55538675-55538734	CTTCAGCTTTGTACGATATACAAACTTAAGTGGAATTCTCATTTCTACCTGTCTGTCATA
humanlincRNA1773+	lincRNA	10786	chr18	+	55538589	55549375	chr18:55549316+55549375	TTTCTGTTAGGAGACATTTTAAAACGTATTAGCACCCTCCCCCTAAGCCATCAGCCTAAC
humanlincRNA1779-	lincRNA	23172	chr18	-	57841340	57864512	chr18:57841341-57841400	AAATCATGGCCAACTTGATATCTCTAACTTCTCTCAGACTTTCATTGCCCTGCTTGAAAT
humanlincRNA1780+	lincRNA	10680	chr18	+	57866904	57877584	chr18:57877490+57877549	GGCTGTGTTTTCTCTCCACACCTTTCCATTTCTGCAAATCCAGGCTCTTTAATCTTGCTT
humanlincRNA1799+	lincRNA	8248	chr18	+	43751619	43759867	chr18:43759808+43759867	GCTGTTCTCAGTCTAACAAATTACCTCAGATTGCTTTCTAAACGAGGCATCGAAAATTCT
humanlincRNA1807-	lincRNA	10987	chr11	-	55365358	55376345	chr11:55365395-55365454	TGGGTTTGATCCCATACTTCTGAGAAAATGAGTCACCCCAGGTTCAAGTGAGGAATCTGT
humanlincRNA1807+	lincRNA	10987	chr11	+	55365358	55376345	chr11:55376248+55376307	ATGACTGTCTACTTAACAAACTGAAAGTGTGAGGAGAGAAAGAAAAGCCGTTCGCCTGCC
humanlincRNA1808-	lincRNA	7285	chr11	-	55703650	55710935	chr11:55703651-55703710	ACTTGAGACATAGTTTGTCTCCAACTCTTATAAATCCCACTGTTCAGAGCATGGCATACA
humanlincRNA1808+	lincRNA	7285	chr11	+	55703650	55710935	chr11:55710658+55710717	CTTGAACTTGATGTTGACAAGTCACTCTTGCTCCATACTCTGGGTGATGCCTTTGGAAGT
humanlincRNA1812-	lincRNA	14052	chr11	-	57855436	57869488	chr11:57855530-57855589	TCTTTAAATGGGTCACTGACTTCCCACTGCTCTGGAATAAAGGTTGACATCACAGCCTGA
humanlincRNA1812+	lincRNA	14052	chr11	+	57855436	57869488	chr11:57869030+57869089	TTTTAGGAAACAAGCCTCTATCTCTCACTGTTCTGAGGGGAACGGCATTCGTTCATCCAT
humanlincRNA1820-	lincRNA	10707	chr11	-	33008718	33019425	chr11:33008777-33008836	TTACTCTCTGCAAGGGTTGATTTCCAGCCAACCAGAGAGATACTCAATTGTCTTCTCAGC
humanlincRNA1824-	lincRNA	9544	chr17	-	26372976	26382520	chr17:26373035-26373094	ATGGGCACTTTGCTTGTTTGGTTTGTGACCTCAATGGATGCTTGTTTATGGGTTCTGTCC
humanlincRNA1824+	lincRNA	9544	chr17	+	26372976	26382520	chr17:26382091+26382150	AAACATGCATTCTCAAACCCAAACACTTACGATGCCCTGTGCAGAGAAAGCCAACATCGT
humanlincRNA1828-	lincRNA	8430	chr11	-	31641480	31649910	chr11:31641537-31641596	AAATCAGAGTTCCTGACAGCACTGAACACTTGACAGTATAGGACCTACGACCTCCTGAAA
humanlincRNA1828+	lincRNA	8430	chr11	+	31641480	31649910	chr11:31649258+31649317	CATTTTTCTTCTCCCTCTAATCAGGAGAGCTTGCCATGCAGGCTCAACATAAGACTCACT
humanlincRNA1841+	lincRNA	13825	chr13	+	34674426	34688251	chr13:34688189+34688248	TGATGCCCGATGACTGTGTGTATGACTTTAGACTTGTACTTTTCAGGAGTCACATTTCAG
humanlincRNA1850-	lincRNA	17635	chr13	-	41703408	41721043	chr13:41703409-41703468	GAAATGACTGCAAAGGCCGTCCTGTTTAGTCTTCATAAGAGCCTACATAGATTATAACCT
humanlincRNA1852-	lincRNA	12693	chr13	-	42322903	42335596	chr13:42323012-42323071	AGAAATGTCCTCAAGGTGTGTGCCATGAGAGATGAAGTCACTTGGCTCATTTTACCAGCT
humanlincRNA1852+	lincRNA	12693	chr13	+	42322903	42335596	chr13:42335500+42335559	CGCTTGCAAATGTATCCTGAGTCTCCTTTTAGAATGTTATATGTTTGAAAGTGAATTGTC
humanlincRNA1853-	lincRNA	10842	chr13	-	43822506	43833348	chr13:43822930-43822989	TTCATCTTGTAAATGTTAGATTGCCATGCTTGACGAGCCGCGATAACAGGTCCCAGACAA
humanlincRNA1853+	lincRNA	10842	chr13	+	43822506	43833348	chr13:43833054+43833113	TGTTCTAGAAGCAGCCAGAAATGAAGAGGCCACCTCTGGCTGCATGCTTCTTCTTAAAAA
humanlincRNA1857-	lincRNA	25436	chr13	-	45033476	45058912	chr13:45033477-45033536	AGGCTCGTAGTTTTAAGGTCGAATTGTGATGGGGTTCAGGACATAACAAAATACAGCATC
humanlincRNA1862+	lincRNA	6473	chr13	+	25714377	25720850	chr13:25720288+25720347	TTTTCTTTACCAAGCTAGCCACACTCCAGTCATGCTAACCTGGTGTCATAATTGGAGGAA
humanlincRNA1883-	lincRNA	12621	chr17	-	49387260	49399881	chr17:49387722-49387781	CCCTTTTGGACTGTCATTTTATTGGAGAACATACTCAGCCACTTGATATTCCATATAAAA
humanlincRNA1883+	lincRNA	12621	chr17	+	49387260	49399881	chr17:49399820+49399879	AGAAAGTCAATAGTAATCAAATCTCCCTAAATGGGTCACGAGCAGACGACGCCATGCCTA
humanlincRNA1894-	lincRNA	3286	chr17	-	45156994	45160280	chr17:45156997-45157056	CAAAACACTCAACAATTATACAGATTGTGTTTTTGATATCTTGCCTGACAAGTGCCTTCA
humanlincRNA1894+	lincRNA	3286	chr17	+	45156994	45160280	chr17:45160199+45160258	AACTCAATATTTAGATAACCCAGGTAAGTCACTGATGCCTCAGGCCTTCCCACCTGTGAA
humanlincRNA1907-	lincRNA	4191	chr1	-	32092884	32097075	chr1:32092913-32092972	GTCTCCTAATAAAGCAATCTTGCTAGTTCAACGAATTAGAACCTTTGCAATTCATTTGAG
humanlincRNA1907+	lincRNA	4191	chr1	+	32092884	32097075	chr1:32097016+32097075	CTGAGAATAATTGGGATTTGTGTTTTGGTTTGTCTTTTGGTTTTGTTTTCCCAAAAAGCC
humanlincRNA1918+	lincRNA	71899	chr9	+	85865461	85937360	chr9:85937301+85937360	TTCAACTGACTTTATGTTAGTTCACTCTTTCCCTCCTGATGACCTAAATCCTATAAGAAT
humanlincRNA1921-	lincRNA	7983	chr4	-	34101067	34109050	chr4:34101210-34101269	CTAGCTCTGAACATCCTTGTAATTAAATGCCAAAAATGGTGTGTTCTTTGGGTTGATCAG
humanlincRNA1921+	lincRNA	7983	chr4	+	34101067	34109050	chr4:34108985+34109044	GGATTTCCATACCTTCTTCTTTTCCTCAGCTCTGCTTGTGCATTCGGTCACAGCTTACTA
humanlincRNA1922-	lincRNA	7979	chr4	-	33544673	33552652	chr4:33545013-33545072	ATTTTCATATGCAAACACTGGTCCTCAATGGATCTGTCACGGTCTGCTTTTAAATCAGGG
humanlincRNA1922+	lincRNA	7979	chr4	+	33544673	33552652	chr4:33552549+33552608	TTCAATTCCGATCAAAACATTTCATCTCTCTGGAGATTCCTTCCAAAGACCCCACTGTGT
humanlincRNA1923+	lincRNA	27828	chr4	+	32106324	32134152	chr4:32133785+32133844	TAAACCTGACAGCAGCCAGGTTCACAATAAAATATTCACTCGCAGAAGGAAATGAAGCTA
humanlincRNA1926-	lincRNA	18782	chr4	-	27460169	27478951	chr4:27460525-27460584	AGAGCAGAAGGCACTGAAGTCTCTTCCAAAGTATGGACAGATAATAAAATATTAACACAA
humanlincRNA1926+	lincRNA	18782	chr4	+	27460169	27478951	chr4:27478892+27478951	CCAAACTTCTACAAGGTGATTGAAAATGTCATAGAACAACCCTCTGAAAGAATCTGATGC
humanlincRNA1929-	lincRNA	21387	chr10	-	45760023	45781410	chr10:45760068-45760127	CCTCCTCTTATTAACAGTTGGAAGGTGGCTTTAAGAGAAATAATAACATGCATTTGATTC
humanlincRNA1939-	lincRNA	20217	chr10	-	36899028	36919245	chr10:36899045-36899104	ATATTAAAGACCCACAGAGCAAGTCATAGCCTATGCCTCAGACTCTAGTTCTGCAGGCTT
humanlincRNA1942-	lincRNA	8438	chr10	-	53520010	53528448	chr10:53520019-53520078	GCTGCCTCCCTAGCAATGTCATTAAAGGAGCTTAATTCTAATGATAGTTTAAATGAACAT
humanlincRNA1945-	lincRNA	18601	chr10	-	31068469	31087070	chr10:31068470-31068529	TACCCAGAGTGCAGCTTACAGGCCAGAAATAAAAGAGAGAGAGTCAGATAGTGATGTGTT
humanlincRNA1948-	lincRNA	26171	chr10	-	30422286	30448457	chr10:30422313-30422372	CTGGAAAAACAAGCTGAAAATATTTATCAAGGGAATAAACACACCTGCATACTTCCAAAC
humanlincRNA1948+	lincRNA	26171	chr10	+	30422286	30448457	chr10:30448396+30448455	GAAGAGCTTCTTAAGCCATCTTGTTCGCCTTTTCAGTCTCAGGAATTAAAAAATAATAAC
humanlincRNA1951-	lincRNA	41006	chr10	-	26938831	26979837	chr10:26938832-26938891	CACACTACTCCTCTCTTTGAACGTCTGCATTTTTAAACCTGAGATGATAAGACACCAACT
humanlincRNA1951+	lincRNA	41006	chr10	+	26938831	26979837	chr10:26979754+26979813	CCAAGATCCACTGCAAAAGTAATGGTTGCCTTTTCAAGACACATTGAATTTCAAATAGTT
humanlincRNA1953+	lincRNA	35143	chr10	+	26151089	26186232	chr10:26186173+26186232	TTGTCCTCTTTTAACTCATCTGCTTGGTGCACCTACCTATTCTCATGATTAGAAACTGAC
humanlincRNA1963-	lincRNA	30126	chr10	-	19407028	19437154	chr10:19407032-19407091	AGAACTGAGCAGTAATTACAACTTAATTCAGGCTCCTGTGGACTACAAAGTACAGGTTAC
humanlincRNA1963+	lincRNA	30126	chr10	+	19407028	19437154	chr10:19437067+19437126	TTGGCTACAACTCTAACAGGTTTGCAAACAGAAGGCACTGTCTCAGAAAGATTCCAGGCA
humanlincRNA1967-	lincRNA	15146	chr10	-	17204727	17219873	chr10:17204732-17204791	ATACTCCTACAGAGTTCCCACATCAGGCTACTCTTTCTTTCTCCTTAGTGGGCTTTCAAA
humanlincRNA1970-	lincRNA	18170	chr10	-	15387547	15405717	chr10:15387551-15387610	GAAGAGAAACAGGCACGAAAGAAGAGAACAAATTTGTGCCTTAATCAGCTCCAGTACTCC
humanlincRNA1972-	lincRNA	13027	chr10	-	13629215	13642242	chr10:13629219-13629278	AGGAGAACGGGAGCCACTTTCCTCTTTGGATAAGAATGAATTTTTGCAGGAATGAAGTGA
humanlincRNA1972+	lincRNA	13027	chr10	+	13629215	13642242	chr10:13642183+13642242	AAGTCCACAGGGCTCTGCTGTTACAGGTGTCAGTTTAGGCACCAAATCGGAAAATGATTT
humanlincRNA1981-	lincRNA	4773	chr17	-	3582375	3587148	chr17:3582376-3582435	TAGAACAACGGAAAAATCACAACAACCATGCCACTTGCTAAGCTAAGAACTAAGGTCCCA
humanlincRNA1987-	lincRNA	9522	chr17	-	10024376	10033898	chr17:10024380-10024439	GTGACTTTGTGAAGTCAGATGAATAAAGAAGGCATTGTCTCCTCTGCTTTGAGAAACTGT
humanlincRNA1987+	lincRNA	9522	chr17	+	10024376	10033898	chr17:10033829+10033888	CCTTTCAAAACAGAAGAGCTGTGGTCTTATTTTTAATTTATCCTTCCACTGTGGGAATTT
humanlincRNA1988-	lincRNA	22710	chr17	-	9799164	9821874	chr17:9799216-9799275	TATGCTGCTTTCTGGAAGGGAACACCAGCAAATTGATTTGCAAGTAAAATATTTTGTAGA
humanlincRNA1992+	lincRNA	9151	chr17	+	8225261	8234412	chr17:8234317+8234376	ACTTTGGAAAGTCTTATTTATTTTGTGCCCAGGGCACTCAATGCTGTGCCCTTATCAGGC
humanlincRNA1995-	lincRNA	5846	chr17	-	14129443	14135289	chr17:14129444-14129503	AACAAATTTACAGTCAGATGAACATCTGAGCACAGCTAACCAAGGGCTCCCTCTCAATGG
humanlincRNA1995+	lincRNA	5846	chr17	+	14129443	14135289	chr17:14134786+14134845	AGTGATGAACAATACACATATGCTTCCCAGAAGGCTTCCAGACCTGGAAGAAAGCCATCT
humanlincRNA1998-	lincRNA	6977	chr17	-	14782522	14789499	chr17:14782523-14782582	TCCCCTTTCTGGTAATTTTCAGCAACTTTAAGAAGTTCAGAAAGACCCAGGACCTTGCCC
humanlincRNA2002+	lincRNA	6617	chr5	+	141060281	141066898	chr5:141066839+141066898	CAGCAAGCTCTCTGCCACTTAGTGTGTGTGACTAGTGACTTTGCTAAAAGGAATATGTGT
humanlincRNA2010+	lincRNA	24609	chr6	+	12179161	12203770	chr6:12203700+12203759	TTTGAGTCTCATGCAAAGTGTCTCTTCATTGATTAATTTTAGCTTTCTCCTAAGTTGCCA
humanlincRNA2014+	lincRNA	42765	chr12	+	37715888	37758653	chr12:37758584+37758643	AGTGGCTCATATTTAGATGGAGAAAAGAACATGGATCAGTTCTCCTTTACAAAATAGTTC
humanlincRNA2015+	lincRNA	7881	chr12	+	35725522	35733403	chr12:35733341+35733400	TTTAAATTTGGTTCATGTATGACTTGTGCTAATGTTTACAGGTGCTGTGAGGAGAGCTCG
humanlincRNA2017-	lincRNA	2378	chr12	-	35188955	35191333	chr12:35188964-35189023	TCCAAACTCAGAGTCTAGTCCTGCCCAATGGCCTCAGAAACCAACACAAGATTTGTTGAA
humanlincRNA2019-	lincRNA	26037	chr12	-	33455539	33481576	chr12:33455588-33455647	AGCATCAATGTTCCTTTGGTTGAGCTTAAAATAGCTCTGAGGAACTCCCAGGCATGATGG
humanlincRNA2019+	lincRNA	26037	chr12	+	33455539	33481576	chr12:33481425+33481484	TTTCATTACATTGTGTATCTTTTGCTCCAAGACAGGAATCATGATGTACCTGAATCACTA
humanlincRNA2028-	lincRNA	14942	chr6	-	51357826	51372768	chr6:51357827-51357886	ATGTCTGGCTTCCCTATATACCATAAGGATCACATAATTGCCACTGATGAACAGTAAAAA
humanlincRNA2038-	lincRNA	10164	chr9	-	25205618	25215782	chr9:25205629-25205688	TCCAGCTTTGGATTCCATCTTTCTTTTTTGTTTTTTCCTGGCTAAGTCACGGCAGCCATT
humanlincRNA2038+	lincRNA	10164	chr9	+	25205618	25215782	chr9:25215720+25215779	AGTTTGCTTTCGGTGGTTTGCAGAAGCACTCTTCACATTCCAGAAATCGTGAGAATCCAA
humanlincRNA2039-	lincRNA	29376	chr9	-	25412884	25442260	chr9:25412906-25412965	TATTGTAAATGTCTTCCAACAGGGGAGCCCTACTGGGGTCTTTAAACAACCCACTATCAC
humanlincRNA2039+	lincRNA	29376	chr9	+	25412884	25442260	chr9:25442198+25442257	CTGATTTAGTCTTCCTACTTTCTTTGTGCTCAGGGAGTAGCTCCATCTGTTTTTCCTCTT
humanlincRNA2046-	lincRNA	18943	chr13	-	17839760	17858703	chr13:17839761-17839820	AAGGACGTGTGAATGTTGATCATTGTTGCTTTCACCTGGGCTTAGTCTGAGGAAACAGTA
humanlincRNA2046+	lincRNA	18943	chr13	+	17839760	17858703	chr13:17858384+17858443	AAGTAGTTGAGAGACCCCAGGCTCAGAACCACAGTCTATTTTAGCAGACAGATAACTGAG
humanlincRNA2047-	lincRNA	1494	chr13	-	16142495	16143989	chr13:16142496-16142555	AAAGAATCACTGTGAGGGATGAAAGGAGCCCTTGCAATCTGCTGTAACCTGCTTTGCAAA
humanlincRNA2052+	lincRNA	3439	chr11	+	7432153	7435592	chr11:7435527+7435586	GAGAGGTCACAACTCCTCTTTTTGCTAAAGTTCTTCCCAGCAGTGTCTACCATTTCTCTC
humanlincRNA2054-	lincRNA	2520	chr11	-	16682065	16684585	chr11:16682272-16682331	CAGTTGTTCATTGTTTCTTTTCCCAGAGAAGTATCTTAAGTTTGAAGATAGGAGTAGTCT
humanlincRNA2077-	lincRNA	20290	chr5	-	11954743	11975033	chr5:11954745-11954804	GAAAGCATCAAATCTGGGATAAAATCTCTACACATCTTCACCAGGGCTCCTACACCCAGA
humanlincRNA2077+	lincRNA	20290	chr5	+	11954743	11975033	chr5:11974972+11975031	TCCAACTGTGTGTACAAGGGCTGCTTAAATCCAAGATTTTCCCACTCTGGAAAGTCTTGC
humanlincRNA2090+	lincRNA	75879	chr12	+	32457094	32532973	chr12:32532914+32532973	CTTTTCTTTTCAGCTGTTGTGATTTATAAGGCTTGCCTGTCACTCACACTGAACCTAATT
humanlincRNA2091-	lincRNA	1806	chr12	-	32213551	32215357	chr12:32213552-32213611	CACACTCGCAGGCATGCACTCACACATGGTATTTCCTGATCTTCACAACTTTCTTGTGAT
humanlincRNA2091+	lincRNA	1806	chr12	+	32213551	32215357	chr12:32215298+32215357	CTTTTGTCTCCTCAGTTCTGCTTTGGAAATCCTACTACTGTCTGCAAATTGCAGTGTCAG
humanlincRNA2099-	lincRNA	53629	chr6	-	26091105	26144734	chr6:26091494-26091553	CTCTCTTGAGCAATCTTCCTAAACCCTCATTTTCTTTTGAGCTAAAATAATGCAGTATGA
humanlincRNA2099+	lincRNA	53629	chr6	+	26091105	26144734	chr6:26144672+26144731	CTCCTGCATGGCCATTTTGCTAAAGTTGAGTGATGTTCAGTGAAACTGATAAGAAAGAAT
humanlincRNA2106-	lincRNA	5939	chr6	-	29103237	29109176	chr6:29103308-29103367	ATTCTAGCACCAAGCACTAACTGTTAATATCCTAAATGCTCCTCTTCCACATTGACTTTC
humanlincRNA2106+	lincRNA	5939	chr6	+	29103237	29109176	chr6:29109103+29109162	GAAAAAATAGCATGACATGAGACTTGGCAGACACATTGGTGGGTGACTCTTACCAGGAGA
humanlincRNA2113-	lincRNA	11139	chr6	-	32768793	32779932	chr6:32768806-32768865	TTATGTAGGAAATCTATTAGCTTGAGGACATGGGCAGTGCTTCTCTGGGTCTGGAAGAAC
humanlincRNA2113+	lincRNA	11139	chr6	+	32768793	32779932	chr6:32779501+32779560	TAACATCATGATACAGCAAGCGGTTCCCATCGTTTTTCCCTGTTGCCTTCTTTGTCTAGC
humanlincRNA2114-	lincRNA	19194	chr6	-	34268534	34287728	chr6:34268541-34268600	TCCCATGTTGGTCTGTGTCTCCAAGCCAGATGTTTAGTTATCATCAGCATTTCCCAGTTG
humanlincRNA2125+	lincRNA	16151	chr6	+	40287947	40304098	chr6:40304035+40304094	TTTCCCTTGCAGAGTTGTTGGGCTTTGCCAAAATGGCTTTGATAGTCTAAGGATGGGTCA
humanlincRNA2126-	lincRNA	18479	chr6	-	42412874	42431353	chr6:42413011-42413070	GGCAATCATGTGTCATTTCTGTTAAAATCCCTGATACATTTGGAGTTTATCCTGTTTACA
humanlincRNA2129-	lincRNA	13637	chr5	-	25877052	25890689	chr5:25877059-25877118	CTAGCAAAAAACCTGTCAGATGTTTCTCAAACTCCAAATGCCTTCCTAAAACCACACAGT
humanlincRNA2129+	lincRNA	13637	chr5	+	25877052	25890689	chr5:25890628+25890687	TTCCCTGATCTCTTCTCTATGGTGCTTACATATAACCTCAGTGTGCGGGTGATAGAAGTC
humanlincRNA2143+	lincRNA	7642	chr8	+	35948185	35955827	chr8:35955748+35955807	AAAGGCAAGTTTCTTCTTGAGCTTCACAGAGCAGCTCTGGTTGGGAGATCTAGTAGATAG
humanlincRNA2145-	lincRNA	50543	chr8	-	35513213	35563756	chr8:35513250-35513309	AAGATCCTGTCTTAACACCTGACTCTCTTGGAGCCTTGCTTTCTCCTCTATGAAGTGGAA
humanlincRNA2145+	lincRNA	50543	chr8	+	35513213	35563756	chr8:35563694+35563753	TTCTTGTGGGTGAGTTTCCAAAGCCTTTTTTCCGTGGTGCTTTCTAGATCCTTACACTCT
humanlincRNA2149-	lincRNA	13919	chr8	-	40396772	40410691	chr8:40396804-40396863	GAGCCCCTAACGTGAAGTTACTGTGATAATTATTAAACTACAGAATATTTGCTCCCGTTT
humanlincRNA2149+	lincRNA	13919	chr8	+	40396772	40410691	chr8:40410584+40410643	TGAAAGACTAATCGCAGAACTGCTTATTCAACAGGCTATAGGCTCATGACCTGGCTTCTT
humanlincRNA2159-	lincRNA	33606	chr14	-	70798178	70831784	chr14:70798432-70798491	AGACAGTTGGAAACCACATCTTAAGTGTGATCCCTGAATCTCCCCTACAGGTCAATTCTT
humanlincRNA2159+	lincRNA	33606	chr14	+	70798178	70831784	chr14:70831711+70831770	ATAGAAGACCAGATCCATAGTGATGGGTGCTCACTATGGGATCCTGTGCAGTGTTAGAAA
humanlincRNA2161-	lincRNA	5589	chr14	-	69136107	69141696	chr14:69136225-69136284	AGGGTTAGAGAGGAAATGGGTCATGTATCATAGGCAAAATCCCTCCTTCAAGGCAGGAAT
humanlincRNA2163-	lincRNA	9903	chr14	-	68155477	68165380	chr14:68155480-68155539	TACAGCTCCTCTCCTCTCTCGCTTAATCCTCTCAGTTCTAGGCAGAAAGGAATGATTACT
humanlincRNA2163+	lincRNA	9903	chr14	+	68155477	68165380	chr14:68165318+68165377	TCATATGCCCCCTTCTGTGTGTCTAGACATGTGCTGACACCTATTTCTTTACCTTTTATA
humanlincRNA2164-	lincRNA	14878	chr14	-	67141989	67156867	chr14:67142059-67142118	TATCTATAGCTATAAAGATCAAAGCAGATGCCTCGGCTTAGCTGCAAACCAGTCTCCTGC
humanlincRNA2164+	lincRNA	14878	chr14	+	67141989	67156867	chr14:67156570+67156629	ACAAAATACATGAACTGTGGCGTAGACACAGTGGAAATCCATGACTCATGGTTCCCGATG
humanlincRNA2178+	lincRNA	14010	chr8	+	25327252	25341262	chr8:25341200+25341259	ATATTCTCTCAGTTGCATCAGAGAGCCCTACGAAGTAAAAAGAATTCCTCCAGTTCATAG
humanlincRNA2182-	lincRNA	9423	chr9	-	25738088	25747511	chr9:25738089-25738148	ACACCAAGCCTGCCAGATATGAGAAATCAATGACTCAACTGCCTCTACAATACAACTTAA
humanlincRNA2182+	lincRNA	9423	chr9	+	25738088	25747511	chr9:25747452+25747511	AACCCTTCTGTCTTCATTAGGCATCAGTAATCATTCTTCAGAGTCCTTTACTGGACAATA
humanlincRNA2183+	lincRNA	23326	chr16	+	15367846	15391172	chr16:15391108+15391167	TTTGTTCAGAGTCCTGTTGTTCTTCTGCATAAGAGCCTAGCTTCACCCCCATTACATGGA
humanlincRNA2190-	lincRNA	2766	chr1	-	4089533	4092299	chr1:4089534-4089593	TTTATTTCTCCACTCTGGTTGGATTGAAGCTTGGTGCTGGATGAAGTTGATTACAGAGAC
humanlincRNA2190+	lincRNA	2766	chr1	+	4089533	4092299	chr1:4092195+4092254	TTTGTAGTCAAATATGGCCTTCAAACTCTGATCACTTGCCTGCTTAGATCACCCCATTGC
humanlincRNA2194-	lincRNA	14756	chr4	-	6325761	6340517	chr4:6325834-6325893	GTGGGACTTGCTTGGCACATTAGTAATGGGGTGGAATTAATTTATTTGGTAGTGAAATCA
humanlincRNA2197-	lincRNA	32258	chr4	-	20965442	20997700	chr4:20965447-20965506	GCCTTGAATGATACTAGAAGGAATTTGGAATCAGTACCCTAGTTTTTCCTAAATGTAGGC
humanlincRNA2199-	lincRNA	16374	chr3	-	18777404	18793778	chr3:18777471-18777530	AATTATCTGTATTTTGGCTGCACTTCATTAGCATCTCAGGGCACTGCTTCACTGTGCTGC
humanlincRNA2199+	lincRNA	16374	chr3	+	18777404	18793778	chr3:18793711+18793770	TTGTAGGGACAATCTGAAGCCACTTCTCCCTCCAACTCAAGGTATTGTGGTAATGTCTTA
humanlincRNA2205+	lincRNA	68998	chr1	+	12140249	12209247	chr1:12209185+12209244	AACATCCATGCCTGGCAGTCATGAGAAACCCTTTATGTAGAAGTCCACAAGTGACAGAGA
humanlincRNA2206-	lincRNA	68557	chr1	-	14609283	14677840	chr1:14609284-14609343	CTAGAATAAAATGCTGTGATAACATTGTCCTGGCTTGGCTAAAGTCTAATGATTAGAGAA
humanlincRNA2207-	lincRNA	24326	chr1	-	16797584	16821910	chr1:16797615-16797674	AATTGAGGACCTTCTAGACAACAGTTCACCTTAGCACCCATGAGTTTGTAAAGCAGCCCT
humanlincRNA2207+	lincRNA	24326	chr1	+	16797584	16821910	chr1:16821845+16821904	GGTTCCGGTTGTAAGCACTCTGACTCCATCTTTCACTCTTTCTTCTAAGTCTGTTTTCTT
humanlincRNA2208-	lincRNA	10293	chr1	-	17178190	17188483	chr1:17178191-17178250	CAGCTTTCTGGATTCTACTGCAATTCTGGCAATCTCCAGTGTGGAATGAGCAGCCTAAAA
humanlincRNA2208+	lincRNA	10293	chr1	+	17178190	17188483	chr1:17188159+17188218	AGGGAGGCAGGTCTTTTGGTCTCATCTTGAAGATGTCTGTGTGGCTTTCTATTGGAAATG
humanlincRNA2212-	lincRNA	13265	chr3	-	7972261	7985526	chr3:7972278-7972337	ATTGGCTCTATAATGCTTTTATTTTCAGATTCTCTTCCTTTATGGAGAGGCATCTTTAGG
humanlincRNA2212+	lincRNA	13265	chr3	+	7972261	7985526	chr3:7985463+7985522	GTGATTAGCAGAATTTGTCTACATTGTCAGTGGAGGTGTCAGATGATTAAGATCTTTCTT
humanlincRNA2213-	lincRNA	3500	chr3	-	8795023	8798523	chr3:8795134-8795193	ATTATGGAAAACAGCTTCATAATGATGTGATTTCCTGGGGTATTAAGGTGGGGAGAGCTG
humanlincRNA2213+	lincRNA	3500	chr3	+	8795023	8798523	chr3:8798403+8798462	GAATAAATGCTCCCATTTGGAAAGATTAGACACAGCAGCTCCTATCACCACACAGCAATG
humanlincRNA2217-	lincRNA	2686	chr4	-	19722589	19725275	chr4:19723016-19723075	TGTGACAGAGAGAAGAGTGAAGCTTCAAGACAGCTCAGGTTGGTGCTGTTAAGATTTTGT
humanlincRNA2217+	lincRNA	2686	chr4	+	19722589	19725275	chr4:19725216+19725275	TATGTAAACACTCCACCTTCTCCGAACTGTCATCAGCATCTCGTATTACTGACAAACAAA
humanlincRNA2236+	lincRNA	13533	chr15	+	34712693	34726226	chr15:34726155+34726214	CTGGGACGTTTACTACTTTCTCTTTTGCCATTGTTGCTGATGACCTCTTACTCTTCTCTA
humanlincRNA2237-	lincRNA	11318	chr15	-	34807158	34818476	chr15:34807162-34807221	AACTGTCAGTATATCTTTCTACCCAAACTAACACTTACAGAGATACTTACCAGCTGATAG
humanlincRNA2237+	lincRNA	11318	chr15	+	34807158	34818476	chr15:34818383+34818442	ACACCAAATCTGCCAGCCCTTGACTCAAGCTTGCTGAATCAAGAAGTCAAACAGGAGATA
humanlincRNA2242+	lincRNA	18950	chr15	+	37052971	37071921	chr15:37071797+37071856	TTTTAAATGACATTCTCCCTGTTACAGCACTTTCTCTTTGCCTGCCCCTGTGTTCAAATC
humanlincRNA2246-	lincRNA	2101	chr15	-	39052338	39054439	chr15:39052356-39052415	TTATAGTCTCCCCATTAATTTCTGTCTAGGTACCTAGTGGAAATGGGAGACCTCTAGGGG
humanlincRNA2246+	lincRNA	2101	chr15	+	39052338	39054439	chr15:39054369+39054428	AGACTGTTTGGTACTGTGTGCTCTCAGAACCATTTTCAAGTGTCTCCTGCTATGCTCTGA
humanlincRNA2252-	lincRNA	11518	chr15	-	42831697	42843215	chr15:42831799-42831858	TCAGCAACGATGCTTACATCTGTCAGATATGTTCTCTGTCACTTTTCCTCTATTTGTTAC
humanlincRNA2252+	lincRNA	11518	chr15	+	42831697	42843215	chr15:42843130+42843189	CTAAATACTGTCCGTGTTACTCATGATGGTATAGATTTGACCAATATCCCCTATCTTTTT
humanlincRNA2253-	lincRNA	18249	chr15	-	43785014	43803263	chr15:43785682-43785741	CACGTACTCATTTTCATCCACACACACAAAGACACAAATAACATACATAAACATGCAGAA
humanlincRNA2254-	lincRNA	43396	chr15	-	44302091	44345487	chr15:44302092-44302151	GGAAGAATTCTTCAGCTGTTCTCCAAACTGTTTGAAACAAGAACTTCAAAAGAAGAGCTC
humanlincRNA2257-	lincRNA	9141	chr15	-	47275285	47284426	chr15:47275296-47275355	ACTTGCAGTGTTGATTGCTTCTTGTCTCTTGACATCCTGATTTATTTAACAGTCTTCATA
humanlincRNA2259+	lincRNA	10959	chr15	+	49596763	49607722	chr15:49607660+49607719	TGGTTTGTGTCTTGACAGGCTTAATTGTTGCACTCTTTAGACATGCTTTGTTCATGGATA
humanlincRNA2260+	lincRNA	18832	chr15	+	51011231	51030063	chr15:51030004+51030063	TATCAATATGGATTCCCTCTGCACATCTGGAACTCCTTGTGCTTACTTGAGTACACTATG
humanlincRNA2262+	lincRNA	8764	chr15	+	51531838	51540602	chr15:51540474+51540533	ATGAATTCTTATGAGTCCTGAGCTGCTCCCAACCCAAGAACTTAAAAGTGACTATTGTTC
humanlincRNA2263-	lincRNA	9730	chr15	-	51748557	51758287	chr15:51748558-51748617	TTCAATGGGAATTAGCCCCGTTTCTCAATTAAGAGATGGATTATGCAGGGAAGAGAGAGT
humanlincRNA2264+	lincRNA	70849	chr15	+	52927498	52998347	chr15:52998277+52998336	ACTTCAGTCACTTCCCCAAACAAAGCCTGCATGACAGTATCTGAAATTTGTGTCCCTTCT
humanlincRNA2266-	lincRNA	7021	chr15	-	55280587	55287608	chr15:55280610-55280669	AAGAAGTTGCTCCAAAGGAAGAACATTGATTCAGGGCGAAAAGTAGCCTCTCCTTCCATC
humanlincRNA2268-	lincRNA	30306	chr15	-	56418555	56448861	chr15:56418556-56418615	CCAGTCTGAATAAGTCTGCTCCAGTGCCCACACAGACAGTCTTTGGTCAATAGCTTTTTT
humanlincRNA2268+	lincRNA	30306	chr15	+	56418555	56448861	chr15:56448785+56448844	CCTATTGCCTTTCGCCCTTTTAGGAAATGAGTTAACCATTTTGAAAGATTTCTTCACTTT
humanlincRNA2274-	lincRNA	40676	chr15	-	58680641	58721317	chr15:58680642-58680701	AAATAAATCAAGGAAATGAATTTAGAGAAAATGCCGTCACATCCTCTCCTTCCATGGTGA
humanlincRNA2274+	lincRNA	40676	chr15	+	58680641	58721317	chr15:58721251+58721310	AAACTCTCTTTGACTTTTCTCTTCCAAGGGCCATTTATGGTTCATCCTGCCAGAGCTTAG
humanlincRNA2281-	lincRNA	16435	chr15	-	60321195	60337630	chr15:60321196-60321255	TTGACACCAAAGCTATTTTGAAAATTCCATAGGCTGTGCGTTTGTACTCCACACAACTCA
humanlincRNA2281+	lincRNA	16435	chr15	+	60321195	60337630	chr15:60337571+60337630	TCCCCTTTTCATGATCCCCTGTGAATATCACAGGCCCCATTAGATAACCTTTGATAATCT
humanlincRNA2282-	lincRNA	30429	chr15	-	60616231	60646660	chr15:60616232-60616291	CCAGTGCTTAGCAGATAGATGTTCATGAAGTATAGTCCTGGTGGATTTGTACGTGAGTAT
humanlincRNA2289-	lincRNA	59201	chr15	-	62425900	62485101	chr15:62425955-62426014	ACTCAAGGCTCCCAAAGTCAGTGGGTCATCTATGTCTGTTCCAAGACAGAATTCAGGAAA
humanlincRNA2294-	lincRNA	101773	chr15	-	65591594	65693367	chr15:65591613-65591672	TTCCTCATACTTTTCTTCTCCTGGCAGATGTTTAAAAATAAAGTCATGGAATGCAAGGAA
humanlincRNA2294+	lincRNA	101773	chr15	+	65591594	65693367	chr15:65693271+65693330	GTCTGTGTCTTACTCATAAGAACTATACTCTGAGAAATAAGCCTTAGCTTATTCTCTCTA
humanlincRNA2296-	lincRNA	5046	chr15	-	66507294	66512340	chr15:66507295-66507354	CTCCATGGTATAAATGATTATCTGCTCAGAAGAATATGAAGAATCTACCCACTGAGGCTA
humanlincRNA2296+	lincRNA	5046	chr15	+	66507294	66512340	chr15:66512281+66512340	CAGGGACTACGTGGTTATCTCCTCTCCCCTAAGCATTTGAAGCTAGATATAGAAGATATA
humanlincRNA2300-	lincRNA	24252	chr15	-	67570864	67595116	chr15:67570865-67570924	CAATTATGTTTTCAGTATCTTCATGGTCACTTCCTTGTGGTAATTAGGGTGTCATCTCAA
humanlincRNA2306-	lincRNA	7495	chr15	-	72296342	72303837	chr15:72296343-72296402	ATAATAATCTAGTTCAGGCAGACCTGCTGTCAGAACCAAATAGCAAGGCCATGCTCCTAT
humanlincRNA2306+	lincRNA	7495	chr15	+	72296342	72303837	chr15:72303752+72303811	CTTAGATATTCTAGGACCCTTGAATTTTCTGTGCCTAGGTCAGCACCAGGCTTTTAACAG
humanlincRNA2312-	lincRNA	24323	chr15	-	74193745	74218068	chr15:74193746-74193805	GAATCTCCCAGGGGTGTGCTAGCTCTAATCCCTCTGTGATCTATCTACATTGGAAAACAA
humanlincRNA2312+	lincRNA	24323	chr15	+	74193745	74218068	chr15:74217934+74217993	TAGACTTTCATGAAGGTCACCTTTCAGTCTATGTGGAGATTCTCAGTAGATCTGGAGCGA
humanlincRNA2313+	lincRNA	22897	chr15	+	74259915	74282812	chr15:74282753+74282812	AGCTCTCTGCATGTGTTTTGGACACTGTAACACATCAGGTCCTCAAGAGTCACAACTTGT
humanlincRNA2314-	lincRNA	7039	chr15	-	74335740	74342779	chr15:74335899-74335958	GAAATAAGTATCCCATTTATTTTTGCCTTTGGAGCTGTTCTTCTGTCCCTGTCTGCCCCC
humanlincRNA2314+	lincRNA	7039	chr15	+	74335740	74342779	chr15:74342626+74342685	TATTTCACACAGGGATTTATCTATTCTTGAGGCTGCCACATAAATAGGTCTGGGGCCTGG
humanlincRNA2316+	lincRNA	11775	chr15	+	74500199	74511974	chr15:74511464+74511523	AGGATTAGCCATGCTTCCCTGAAGCTCACACAGAACTTTCTAGTCTTCTCTCCTAGCAAA
humanlincRNA2319-	lincRNA	14684	chr19	-	25208887	25223571	chr19:25209261-25209320	TTCGTTCCACTTACTTGATTTGATTCCTCTCTGGGAAGGAAGATGACAGATTCGGGTCCT
humanlincRNA2319+	lincRNA	14684	chr19	+	25208887	25223571	chr19:25223349+25223408	TATTCTCTACAATAAGAGTCCAGCACATGGTCCAGACCACTTCTATGGCCTTCCTCTTTG
humanlincRNA2329-	lincRNA	9984	chr19	-	29826826	29836810	chr19:29826893-29826952	TTCAGCACCTAATAGCCAACACATCTCAGAAGGTGTGAGCAATGTCCCATACTATGCACA
humanlincRNA2330+	lincRNA	9527	chr4	+	81078080	81087607	chr4:81087537+81087596	CTGTGGGGACAAAAACAAACTTTAAGTAGCAATATGTCTCCCTCCGTCTTCCTATCCCTC
humanlincRNA2333-	lincRNA	32317	chr4	-	87719311	87751628	chr4:87719357-87719416	ACAGTCTAGTCTTAAACATGGATGTTCCTACCTGCTTCCTTGATAGAAAGCTCCACCACC
humanlincRNA2333+	lincRNA	32317	chr4	+	87719311	87751628	chr4:87751567+87751626	TTGTCTTTCTTTGATTGGAGCCAATCCTTTGCCCTAACAGAATCTAAGCCCCCAGAAGGT
humanlincRNA2338-	lincRNA	9701	chr4	-	39107648	39117349	chr4:39107743-39107802	CAGCCAACCTTGTTTTCTTTTCAATAAGGATGTGTCCTTTCATGTTGTCTCATACTTGTT
humanlincRNA2338+	lincRNA	9701	chr4	+	39107648	39117349	chr4:39117107+39117166	GCCCTGTTGTTTGCTCAGAATAAATTCTTATTAGTCTAAATATTGGATCAGTGGCTGTAG
humanlincRNA2344+	lincRNA	15879	chr4	+	46355869	46371748	chr4:46371689+46371748	CATTTCTCAGCCATGTACTGAGTCAGGAGTGATACAACCACAATTCATATTCTCTACTTC
humanlincRNA2345-	lincRNA	11309	chr4	-	47790726	47802035	chr4:47790730-47790789	CTTCTTTGTCCACTCTTGGAAGACCTAGTTACTCAATAGTATTTTCTCCCCTAACACAGA
humanlincRNA2349-	lincRNA	13032	chr4	-	56254500	56267532	chr4:56254501-56254560	TCTACCAGAGATGTCCCATCTCTTGACTTGTGACATGATGTGGTCATCTACATATGTGTT
humanlincRNA2350-	lincRNA	12065	chr4	-	56349064	56361129	chr4:56349065-56349124	TACTATGGCAGCAGTTTACAAGGCCTCAATACATTCACTAACCCAGAGCAACTTAACTAG
humanlincRNA2350+	lincRNA	12065	chr4	+	56349064	56361129	chr4:56360580+56360639	ATGTAGAACTTTATAGACACCACCTATATCTACGGGCCTGAGCGACTATTCCTCCCCAAA
humanlincRNA2354-	lincRNA	5606	chr4	-	62905604	62911210	chr4:62905605-62905664	GATCAGTATCCTGTGTCTCTGTTTCCTTGTTTGATCCTTACTGACTGACAAATCTCCCAG
humanlincRNA2354+	lincRNA	5606	chr4	+	62905604	62911210	chr4:62911148+62911207	CTGACACACATAGCACCCTGAATTCTTCCAGCCACTTATCAGAAATTAGGATTCAGTGCT
humanlincRNA2355-	lincRNA	46783	chr4	-	64449674	64496457	chr4:64449765-64449824	CAGACTCCTTCTCTGAGTTGTTGAATCAACAGTCTTGTCTTTGGTGTAAAATTTATAATC
humanlincRNA2355+	lincRNA	46783	chr4	+	64449674	64496457	chr4:64495982+64496041	TCACTGTTTTTGAGTTGCCTAGACTCACACTATGTCATGAGTCTTCTCATGGATGTCACT
humanlincRNA2356-	lincRNA	35860	chr4	-	64766894	64802754	chr4:64766898-64766957	GCATTCATATTAGGTGACAAGTCCAAGGAATTTAGATTCTACCTCCTCCATTACAGAAGA
humanlincRNA2356+	lincRNA	35860	chr4	+	64766894	64802754	chr4:64802652+64802711	CCAAACACATACAACCTTGTTCTAGAACTGTCTGTCCTTAGAATTTGCTTTATTTAGCTT
humanlincRNA2360-	lincRNA	11275	chr2	-	37764423	37775698	chr2:37764770-37764829	GAGCATATTTCTTAGCATGGGTTTAAACATCTGGCTTCTGGCATCTGCCAACACCAGAAG
humanlincRNA2361-	lincRNA	5194	chr2	-	34635527	34640721	chr2:34635548-34635607	GAGGCAATGTGTACTCATTCCTTTTTTCCTTCAGTTACTCATCTACTCAAGGATCAAGTT
humanlincRNA2366-	lincRNA	4421	chr2	-	27631825	27636246	chr2:27632199-27632258	AGAAACTTTATCTGTTAATCAGAGATAAACCACCCTGGAAGAGAGGTCCTGTCCTGGAGG
humanlincRNA2366+	lincRNA	4421	chr2	+	27631825	27636246	chr2:27636013+27636072	ATCTGCCATTGTGTATGAGAATTCACCGAGGCTCCATTCTTAACTCATAAAATGGTGGTG
humanlincRNA2380-	lincRNA	10182	chrX	-	167124301	167134483	chrX:167124430-167124489	CTTGAACATCTTGCCTCCAGCCAAGTAGTTATTACAACACTTTTATAGGTGTCCTTTTGT
humanlincRNA2381-	lincRNA	11694	chrX	-	167045614	167057308	chrX:167045646-167045705	GGCAGAATAATGGTCTCCTAAGATATCCATATATGTGCTACTTTATAGAAGAAAAGTCCT
humanlincRNA2381+	lincRNA	11694	chrX	+	167045614	167057308	chrX:167056646+167056705	AAACTCTGCCATGGAATGTTCCTGTATTTACTGAAGTCTCCTGCTTGACCTTGGGGTCTT
humanlincRNA2390-	lincRNA	8446	chrX	-	159080480	159088926	chrX:159080481-159080540	CTGGTCAGAAATAGAGTTATCTCATACATCAACAACCAGCCTCTGACTTTGAATAGGACA
humanlincRNA2390+	lincRNA	8446	chrX	+	159080480	159088926	chrX:159088851+159088910	GGTAAAGGCCATTAAAGAAAAGACGTGCTAAAACATCCCACCTTTAACTTTCATCTATAT
humanlincRNA2392-	lincRNA	9266	chrX	-	156510079	156519345	chrX:156510080-156510139	AATGCATACTTACATACATGTGTGGGCCCCGATATAAACATATACCTCACATGTGCTTAC
humanlincRNA2397-	lincRNA	102932	chrX	-	10896002	10998934	chrX:10896003-10896062	TAATATCAATTGTATGGTATAAGATTATCCTCCCATCTCTCCTTTTCCCCTTGTTGTGTG
humanlincRNA2397+	lincRNA	102932	chrX	+	10896002	10998934	chrX:10998875+10998934	CAGCCCTATAATGAGGCATTCTATTTCACAGTCTCCCCACCAATGTGCTGCAAATGAATT
humanlincRNA2403-	lincRNA	12278	chrX	-	14886247	14898525	chrX:14886405-14886464	CAACAGAGAAGTCACATCCCTTTTATATTATCTTAGTTGTTCAAGAGCCCAAAGATATAG
humanlincRNA2403+	lincRNA	12278	chrX	+	14886247	14898525	chrX:14898264+14898323	TAGAGCAAGGAGTACTTCCTTATCATTACTAAAACTTGCCACAGTCTCTTGTACAAGCGG
humanlincRNA2404-	lincRNA	12218	chrX	-	15219029	15231247	chrX:15219030-15219089	CTGAGCTGTCATTGTTTTCATGAGTCTGGCCATGTCACAGATTTATTTTTTACATCACTG
humanlincRNA2404+	lincRNA	12218	chrX	+	15219029	15231247	chrX:15231008+15231067	ATGGTGCTAAGAAAATACTGATGGCTAAATGTTCACTTTTCTTTGTACATTTCCATGTGG
humanlincRNA2406-	lincRNA	42589	chrX	-	15940123	15982712	chrX:15940136-15940195	TCACAGCTCTTTGGTTCACATGGTCATTGCATCAGCAAATTCATATACAATATTGGTTTT
humanlincRNA2406+	lincRNA	42589	chrX	+	15940123	15982712	chrX:15982653+15982712	TTGTGAACTATCTAGAAGACAAGTTTAACATGATATAGACAATTTTCTTCCTTTTGAGAA
humanlincRNA2410-	lincRNA	23232	chrX	-	18656649	18679881	chrX:18656650-18656709	CATTCTTCTAGCCATGATACACATCACAATAAGAGCATAAAATGGCTTTTCCTCCCCATT
humanlincRNA2410+	lincRNA	23232	chrX	+	18656649	18679881	chrX:18679794+18679853	AGCAATACCACCACCTCTCCTGCTTTATTAGATTAAAATTATGCATTTGGTATTCTCCTT
humanlincRNA2433-	lincRNA	11235	chrX	-	153886215	153897450	chrX:153886251-153886310	GGGCTATATGGATTTGGAGTAAGGAAGGAAATCTGTCCCATTTCCTATTAATTATTTACT
humanlincRNA2433+	lincRNA	11235	chrX	+	153886215	153897450	chrX:153897378+153897437	GTTTGATCAATTTTGAGTCTCAAGTTATGATTTATGTCCACCTTGGCATTTTTGTCACCA
humanlincRNA2438-	lincRNA	2235	chr8	-	15877533	15879768	chr8:15877616-15877675	TTTGTTTTTTCCCCATAGTACCCGTCAGCTTTCTGGTGTAAAGGGTGACAGTGCTCATAG
humanlincRNA2438+	lincRNA	2235	chr8	+	15877533	15879768	chr8:15879572+15879631	GTCCAAAATACTGTCTTGAATCATGGGATCCATCAATTTTTAGTATTGTCTATACCTGCA
humanlincRNA2443+	lincRNA	32884	chrX	+	96015237	96048121	chrX:96048039+96048098	AAAGACTTAGCATGTTACTGGAGCCATAAAATCCCTCAGATCCTTGGTCAGGGTAGAGGT
humanlincRNA2449-	lincRNA	25239	chrX	-	99489247	99514486	chrX:99489304-99489363	TCAAAGAACAGCTTCCCATGATGCCTTGTGGCCACAATCCCGGAAAAGATAATATAGTGG
humanlincRNA2462-	lincRNA	9831	chrX	-	130831423	130841254	chrX:130831424-130831483	AGTGAGTTCTGTTTAGAAACCATTGCATTCGAGTTGTTTGTGTGAGTTCCAACTAGAAAC
humanlincRNA2473-	lincRNA	21376	chrX	-	140883348	140904724	chrX:140883812-140883871	CTGGATATTTACCCCCCAACTCTGCTGTTCTGTTTAATAGATATCAGTCCTTAATATCCT
humanlincRNA2473+	lincRNA	21376	chrX	+	140883348	140904724	chrX:140904665+140904724	AAACAATATATGTGAGACGCTTTAGCCCAGGATTTCTGTTTCTGTCTGTCTTTCTTTCTG
humanlincRNA2474-	lincRNA	10202	chrX	-	142306977	142317179	chrX:142306981-142307040	TTTCAGACCCAAAGACATCTAGAGAGTCATAGAATTTTGTTGTTGTTGTTGTCCCTGCTC
humanlincRNA2474+	lincRNA	10202	chrX	+	142306977	142317179	chrX:142317120+142317179	TTGGAGCTTGGTGGGACTTTAAAACAGAAATGGTTTTGTTTCCTAAAGCAGTCCAGTGCT
humanlincRNA2478+	lincRNA	16931	chrX	+	145367965	145384896	chrX:145384837+145384896	AGGAGTTTCCTGTAAAGTGACTCCCTGTAGAATGGTTTTCAGGACAAAAATAGAATCTTT
humanlincRNA2486+	lincRNA	9121	chrX	+	21557505	21566626	chrX:21566567+21566626	TGTTTGCCAAGGGTTATCTCATCCATAGCAAGCCTTTGCACTAAATATAATTATCATCCT
humanlincRNA2487-	lincRNA	34420	chrX	-	22093899	22128319	chrX:22093900-22093959	GTGATTTTGAATCTGGAAGTATGTATTAGCGATCCCCATTATTAATAGTGGTTTTGGCAG
humanlincRNA2498-	lincRNA	2996	chrX	-	50206578	50209574	chrX:50206645-50206704	CATCTTAATGATGTAAAAACTAAATCTGATAACTTTTTCCTTGAGCCCTGTCAGAGCCAT
humanlincRNA2514-	lincRNA	16750	chrX	-	71170985	71187735	chrX:71171055-71171114	AGATAACATTGGCTTCTCAGATCTTAAGCACCAAGGCATGTTTGGCAGACAGTGTTTGGC
humanlincRNA2514+	lincRNA	16750	chrX	+	71170985	71187735	chrX:71187676+71187735	AGCATGAAGTTTCAGATGAATATTGTGGGTGGCAGTAAGGTATTAGTTCTACCATATCTT
mouselincRNA0002-	lincRNA	41514	chr1	-	13068231	13109745	chr1:13068337-13068396	AAAGACTCCATGTGGCTTATTTAGGCCTCTAGGGAGTTTTCTCTTCAGGTACCCCCATAA
mouselincRNA0009-	lincRNA	10457	chr1	-	35004701	35015158	chr1:35004754-35004813	ACTAAGTAACAGACACCCAGACTATCTTCCCATTCTGCACTTGGGAAAATGGTACGGACA
mouselincRNA0009+	lincRNA	10457	chr1	+	35004701	35015158	chr1:35015087+35015146	TTATTCTCTTTCAGAAATGGATAGAGCAGTCAGTCAAGGTTGCCAGGAAGGGGGAAAGAA
mouselincRNA0010+	lincRNA	5274	chr1	+	35822321	35827595	chr1:35827528+35827587	TCAGTCTACTGCAGATGCTTTCGCCAGAGGAAGTAAGATCTCTTTGATCCAATGTGCATG
mouselincRNA0013-	lincRNA	6900	chr1	-	37009979	37016879	chr1:37009989-37010048	TGTCTTCTAGGATTCACCAGTTGGACGTGGGTGGAAGTTATATATTTCCTTCCTTCCCCA
mouselincRNA0013+	lincRNA	6900	chr1	+	37009979	37016879	chr1:37016820+37016879	CCTGTACTTTCCCCTCTGTTCCCAGGGGTGACACCTTATATAACTGTGGTTCACTATTAA
mouselincRNA0021-	lincRNA	11066	chr1	-	51615067	51626133	chr1:51615068-51615127	CAAATAGCAGAATTTTGATGAGAGAATGGACCTGTTTTGTGTCCCAGGGTTGATGGTTAA
mouselincRNA0021+	lincRNA	11066	chr1	+	51615067	51626133	chr1:51626007+51626066	TACCTCAAGCATTGTCATTGTGAGACTTGGATGATTTTTGACCTCTCTAGGCCACTGGAC
mouselincRNA0044-	lincRNA	14275	chr1	-	72749818	72764093	chr1:72749938-72749997	GCTGACAGCCTGTATCAGTTCTAACGCAATGCCTAGCAACCTTTGTTTTCTAGAGTAAGG
mouselincRNA0047-	lincRNA	6942	chr1	-	74816231	74823173	chr1:74816372-74816431	AGGGAATGCCGTTGCCTAGATTTAGATCCACCACAGCCTCAAAGGAACATGAAAATCCAT
mouselincRNA0047+	lincRNA	6942	chr1	+	74816231	74823173	chr1:74822502+74822561	TAACAATTTTAACAGTATCTCATGGGGCTCCTTAGCTGCTACTCCAGTACCTCAGGGAGA
mouselincRNA0052-	lincRNA	11650	chr1	-	80020126	80031776	chr1:80020238-80020297	TATGTGAAATGGAAACGTTTTACCTGACTTATCTTCTAACCCCACTGCCTGCTGGTCAGT
mouselincRNA0052+	lincRNA	11650	chr1	+	80020126	80031776	chr1:80031713+80031772	TTATCCACCAGAGATGATGTGTAGAAAGATGGGAGGAAAGGAGATTTCCTGTGCCCATAT
mouselincRNA0053+	lincRNA	16008	chr1	+	80037016	80053024	chr1:80052963+80053022	AACCACCAGTGGAAACTGACTGGGAAAAATAGGATCTAGCCAAACTGTCGTTCTCTGATG
mouselincRNA0055+	lincRNA	5650	chr1	+	86442779	86448429	chr1:86448326+86448385	AACCCTCATTCTCTCACTTTTCTGTTGAATCCTCGAGATTTGGTGACTCCCAGCTCTGAT
mouselincRNA0063-	lincRNA	6900	chr1	-	90228679	90235579	chr1:90228680-90228739	TATTTGCCCTCTGAATGACTTCTGGCTTTAAAGAACTCTGCAAAACAAGTGTGCAATTCA
mouselincRNA0065-	lincRNA	6025	chr1	-	90748771	90754796	chr1:90749004-90749063	AATCTGCCAGAATGTGTTCTGAGAGTAAGGTTCCACATGACAAAGAGAAGATGCAGGAAG
mouselincRNA0065+	lincRNA	6025	chr1	+	90748771	90754796	chr1:90754737+90754796	TACATTTCCTCCAGGCATTTATTTTTGAATCAAAGCGGTGCAGCCAGTTGGTCACAGTTT
mouselincRNA0072-	lincRNA	18632	chr1	-	105064012	105082644	chr1:105064013-105064072	ACATTGTGTGTATCTGTTACTATCAAGAAAATGACAGGTCTGCGCTACCCTTTAGTCCCA
mouselincRNA0078-	lincRNA	11909	chr1	-	119216487	119228396	chr1:119216493-119216552	AAGTCACGGCAAAATACGTCCTTCAAAGCAGGAACCAAAACCAACAGTTACTCCTCTTCT
mouselincRNA0078+	lincRNA	11909	chr1	+	119216487	119228396	chr1:119227996+119228055	TATTTCACCTTGACCAAATGAAACCAGGATAAACTGTCCTGTCTGCTTCTGCCACATCAC
mouselincRNA0079-	lincRNA	11971	chr1	-	119278670	119290641	chr1:119278837-119278896	AGAACCCTAAGGAGAACTGATTGTGTAGATCCATCAGGATTCGCAGAAATGTCCCTACCT
mouselincRNA0079+	lincRNA	11971	chr1	+	119278670	119290641	chr1:119290388+119290447	TGTACAAATATTTGCTAGGTGCCTGACACAGTCACCCAAGATCTGGCTCTGTAGCAAACT
mouselincRNA0085-	lincRNA	13525	chr1	-	121274529	121288054	chr1:121274553-121274612	AAGAGAACATTGTGACCTGCTTGGCTATTACCAGCAAATGAAACTCCCGACTTAACTCCC
mouselincRNA0085+	lincRNA	13525	chr1	+	121274529	121288054	chr1:121287992+121288051	CTCATGACTTCCACTCGTGTGGTCAAATGCCACATCAAATATTCTTCAGCCATAAACCAG
mouselincRNA0086-	lincRNA	5325	chr1	-	121394004	121399329	chr1:121394059-121394118	GAAAGTGGTGTTGAGCTTGGTATAATTATCCTCCAATTCCCAATACACACACCAGTGACT
mouselincRNA0086+	lincRNA	5325	chr1	+	121394004	121399329	chr1:121399248+121399307	ATTAAAGGATCTTGTCTCTCCAAGCAACCGTTTCTAGATCTGCATGGTCTTGCAGAGTCT
mouselincRNA0100+	lincRNA	6450	chr1	+	137215889	137222339	chr1:137222271+137222330	GACATCATATACTTTTTCTATGGCACTCCCCACTGCTGTGATATTTTCCTTATGCATATT
mouselincRNA0108+	lincRNA	15224	chr1	+	157748073	157763297	chr1:157763237+157763296	TAAAATGAATGTCTTCTACTAGGCTCCTAAGGGCATCCTTTCATGACCAGAGCATGGAGA
mouselincRNA0109+	lincRNA	8400	chr1	+	157905723	157914123	chr1:157914061+157914120	CTTTACTCAGTTCCCATTATAGTTATCCTCTTGCTATTATTGCAAAACAGGGCATTTCTT
mouselincRNA0118+	lincRNA	8950	chr1	+	169042600	169051550	chr1:169051434+169051493	TTTTTTCTCCCCATTAAAAGACAAGGCCCTAGAGATCACAGGGCATCGCCAACATATGGA
mouselincRNA0130-	lincRNA	8935	chr1	-	182081936	182090871	chr1:182082326-182082385	CTCATTTCTTACCCTGTGATTTTTGGAATTCTACCTCGGTCTGTGCAGTTTCCCTCCTAA
mouselincRNA0133-	lincRNA	9225	chr1	-	193451101	193460326	chr1:193451248-193451307	GAGTTTTCCTGGTATAAGAAACTGTAAGTCATCTCCCAGCACACGTTCTGCCAAAGAGAC
mouselincRNA0133+	lincRNA	9225	chr1	+	193451101	193460326	chr1:193460130+193460189	CTTTTTTCTGAACCATAAATTGGAATCTCTGATGCCTGGTGGATGTCTACATCTCTAGCC
mouselincRNA0135-	lincRNA	5450	chr1	-	193922476	193927926	chr1:193923069-193923128	TATGTTCTGATAATAGAGTACCTCGCTGTGCATCCTGCCTGCAAACCCCAAATTTCAATG
mouselincRNA0152-	lincRNA	15175	chr10	-	24316809	24331984	chr10:24316835-24316894	TTTCCTACACAGACCTGGATTTCTAAGGGCATGGGTGACTATTACTTTCTTTGTGGCACA
mouselincRNA0152+	lincRNA	15175	chr10	+	24316809	24331984	chr10:24331925+24331984	AATTGCTACAAGCTCAGGACTAATGCAGGTTCAGGACCCATGTCACTGGTGTTTAGGTTT
mouselincRNA0154+	lincRNA	5300	chr10	+	24613559	24618859	chr10:24618678+24618737	TTCAAATAAAGGAAAGGGTTGATGGGACAACATTCTCACTGCCAGCCAAATTACCGTGCC
mouselincRNA0155-	lincRNA	7950	chr10	-	27990559	27998509	chr10:27990644-27990703	CTTAGATGAATCAAACTTCCACAACCCCAGTCTATCTGTGGGTGCTCAACTACCTGCTAT
mouselincRNA0158-	lincRNA	6125	chr10	-	39289909	39296034	chr10:39290051-39290110	GAAAATCCACATCCACTGATGTTCTGAAGGAATGATTGCTTCTCCCTCTCTTTCCGTCTC
mouselincRNA0158+	lincRNA	6125	chr10	+	39289909	39296034	chr10:39295942+39296001	ATTTGCCATCTATGTTTCCGTGCTACTCTATGCCTTGGGCTTATGATGCAGTCCAAGGAA
mouselincRNA0161-	lincRNA	7025	chr10	-	42705960	42712985	chr10:42705962-42706021	AAATCCCAGCACTCAGGAGGCAGAGGCAGATAACTCCAGTTCCAAGGATACAATGATTTT
mouselincRNA0161+	lincRNA	7025	chr10	+	42705960	42712985	chr10:42712883+42712942	CCTGATGTTCCTACTGATAGGCCATGGATCTTCTTATGTATTACAAATTTTGTTTCTATC
mouselincRNA0162+	lincRNA	13625	chr10	+	44388635	44402260	chr10:44402050+44402109	AAGACAATCTTCAAAGGTTCATTCTCACCGCTTAATTTAGGTTCCAAGGGCGGGTGTGGT
mouselincRNA0165-	lincRNA	5550	chr10	-	52530460	52536010	chr10:52530584-52530643	ATTCATTCTGAAGTTGAGTGTGCTCCAGTTCTTTTTAGACCACAGGTCACATGTGGGAGG
mouselincRNA0166-	lincRNA	12873	chr10	-	57435894	57448767	chr10:57435898-57435957	GTAATTAATGCTAAGTTGCTAAAATACAGTGTGTACCCAGATGATGCCTAGCTAGCTAAC
mouselincRNA0166+	lincRNA	12873	chr10	+	57435894	57448767	chr10:57448474+57448533	ATAAAAACAACTTCATCTCCTATGAGGGTCCTCACGTAGTCTTCTGGAAATGAAGTCAGA
mouselincRNA0172-	lincRNA	10597	chr10	-	60915706	60926303	chr10:60915727-60915786	TCTTTTTGCCCAGCGAAAGAAAGAACATCAGTTAGGGTAAGCTATGGGCTTAGAAAGGCA
mouselincRNA0172+	lincRNA	10597	chr10	+	60915706	60926303	chr10:60926244+60926303	ATTTACATGGGGTGTTTTGCTCCGGAAACTTGTCTAAACGATATCATCTGTGGGTCCAGG
mouselincRNA0185-	lincRNA	18300	chr10	-	74924484	74942784	chr10:74924782-74924841	TTAAACCAAACCAGTTCTCTGAAGCTGTTCCCAGGTGTGTATATTCTTTGCCTGCGCACT
mouselincRNA0185+	lincRNA	18300	chr10	+	74924484	74942784	chr10:74942614+74942673	ACTGTCCCTTTTTGGCATGTGCATGCATGGTTAACTGTCAGCAGTAAGTATCAAAAGAGA
mouselincRNA0188-	lincRNA	24925	chr10	-	77178184	77203109	chr10:77178185-77178244	CTTCTTACAGGCAGACGTGCAGGTTCCCGTGTAATTTTGGGAGCCAATCTAACACAAATA
mouselincRNA0188+	lincRNA	24925	chr10	+	77178184	77203109	chr10:77202811+77202870	TTCTCTTCTCATTCTGCTGATGGGAAGTGGGTCATTAGGTCACATCCACATTAAGGGGAA
mouselincRNA0208+	lincRNA	5200	chr10	+	99557487	99562687	chr10:99562471+99562530	TTCCTCTCTGCCTTGAAAGATTCTTCATTCTGTTGATTCAGACAAAACTCAAGACTCATT
mouselincRNA0214-	lincRNA	8375	chr10	-	111657515	111665890	chr10:111657617-111657676	GCATGGTTCTATAGCTGTTACAGATCAAATACAATCTTCTCAGAAGTCCTGTATGAAATC
mouselincRNA0214+	lincRNA	8375	chr10	+	111657515	111665890	chr10:111665828+111665887	AAAGGATTTTAAAGAGGATGCAACGTTAAAGCTAATGGGAAACAGGTCGCCCATGGCTGA
mouselincRNA0218-	lincRNA	13224	chr10	-	118610607	118623831	chr10:118610667-118610726	GATTTCCATGAAACACACTGTGGGGAGTTTGAAAGGGCAAAGGCTCTGAGATTCTAGTGA
mouselincRNA0218+	lincRNA	13224	chr10	+	118610607	118623831	chr10:118623752+118623811	AAATAGGTTTTTCTGTGGAGCAGACGTGCTCTGTTGGATTTTCCAAGTCCTGCGGTTTGA
mouselincRNA0231-	lincRNA	6650	chr11	-	16590847	16597497	chr11:16591119-16591178	CTTTCACATATGTGGAGTTGTATTTGTAAAAACAACACCGCTTCATCTTCTTCCTTGATT
mouselincRNA0238-	lincRNA	19478	chr11	-	40401629	40421107	chr11:40401630-40401689	TTGTGCATGCCTACCTCGACAGACATCAGAAAAGCACAAGACCTAATAAGTACCATATTC
mouselincRNA0238+	lincRNA	19478	chr11	+	40401629	40421107	chr11:40421045+40421104	AAATTCATTTATTACCATGGCCTACAGACCCATATTCAGTATGACTCCAGGTTTTTCCTG
mouselincRNA0248-	lincRNA	11723	chr11	-	59350256	59361979	chr11:59350360-59350419	TAATAGCTAATGGTTCCCAAAAGGCCACTTTCTACATGCTGGGCACACTCTAGACTCTCA
mouselincRNA0258-	lincRNA	5575	chr11	-	82007030	82012605	chr11:82007114-82007173	AGCTATGAGATCAGCAATGCCGGCTCTTAAACGGCAGTGTTTGATTCAGCCTTAGTGTAA
mouselincRNA0258+	lincRNA	5575	chr11	+	82007030	82012605	chr11:82012543+82012602	ATGCAGCTATGAAGAATGGTCTCTGGTGTATGAGGCACATAGTAACTGAGCCTTTAGACA
mouselincRNA0263+	lincRNA	6981	chr11	+	95516058	95523039	chr11:95522926+95522985	TGTTCTGCCTCATGAAAGACTCATATTTCCCCTCATGATGATCGCCATGCCAACTTTGTC
mouselincRNA0288-	lincRNA	12871	chr12	-	8369438	8382309	chr12:8369574-8369633	CTGTCTAATTCACACAGAAACACCCCATGTATTAGAGGTATCTCTGGCTCCATACCAGCT
mouselincRNA0292-	lincRNA	12313	chr12	-	10596428	10608741	chr12:10596429-10596488	GAACACTAGCTCTCTGAAGCACAGAATCTGGGATCTTTGGTTGACATTGCTCCAGAAAAC
mouselincRNA0293-	lincRNA	11874	chr12	-	10641988	10653862	chr12:10642020-10642079	TAGATAGACTTGCAATTGGCACCCATGTCTGTCTTCCACTCCTGTATAACATTTTTCTCC
mouselincRNA0293+	lincRNA	11874	chr12	+	10641988	10653862	chr12:10653704+10653763	ACATGCAGAATCACACTCACACATACAAATTCCTAGGTATAAACCCATGAGATAAAATGT
mouselincRNA0294-	lincRNA	15295	chr12	-	10657184	10672479	chr12:10657185-10657244	AGTACTTCCTTACAAATGTGTGTTGATTAAAAAGATCTTGGCCTCTGAAGGATTGACTGG
mouselincRNA0295-	lincRNA	8275	chr12	-	12174389	12182664	chr12:12174390-12174449	TTAACTTATTCTTTTCTCCATCGTATCTAGTTTACGTCGCCCTACTGCTCTTGGAAAGAG
mouselincRNA0298+	lincRNA	5550	chr12	+	13836724	13842274	chr12:13842215+13842274	CATGAGACTCTAGTCAAATTCCCCAGAGAGAATTGTACTTAGTGTCTCATTGCTTTATAA
mouselincRNA0299-	lincRNA	14650	chr12	-	15551300	15565950	chr12:15551305-15551364	GGCCACTTACATTTCTAATTTCATGATGTTGTTACTATTCCATATTCTCCACCCCAGTTC
mouselincRNA0303-	lincRNA	11075	chr12	-	16839995	16851070	chr12:16840087-16840146	AAACTTGCTCACTCAGTCATTCCTTCCTTGAGCTATTTACACTGCTGTAACAACACAAGC
mouselincRNA0303+	lincRNA	11075	chr12	+	16839995	16851070	chr12:16850837+16850896	ACCAGCTTGTCTTTTTCTGATCCCTTGATCCTTCACAGTATTATTCCCTAGGGAGCTGTC
mouselincRNA0305-	lincRNA	6904	chr12	-	21505736	21512640	chr12:21505829-21505888	TTTAACAAGTGTTTGAGCTTTCTTTTCCCTCCCAGGCTGAGCTCATTAGGCACAAGTGCA
mouselincRNA0305+	lincRNA	6904	chr12	+	21505736	21512640	chr12:21512504+21512563	TATGTCTATCCCATTTCTGGAAAGAGGAAGGTGGGTTCAAGCCTGGAAAAATAACAGGCC
mouselincRNA0307-	lincRNA	24702	chr12	-	29113011	29137713	chr12:29113015-29113074	AAGTTCAAAGGCTAAGTCATTCCCTCTGACAGACAAAGACTTAGTTTTAAGCAACATGCA
mouselincRNA0307+	lincRNA	24702	chr12	+	29113011	29137713	chr12:29137421+29137480	TCGCTTGTGCATCTATGCACACATGTGTATATTCCTGGTGCTGTAGAGAAAAAGCAGGAG
mouselincRNA0309-	lincRNA	8739	chr12	-	33965681	33974420	chr12:33965682-33965741	ACTGCTAAATCTGCAGTGGGGAAATGGTTTCCACAAAAGTCCCCAGCCCTTTAAGTTACA
mouselincRNA0315-	lincRNA	6450	chr12	-	54111474	54117924	chr12:54111549-54111608	ATGTAATTCAGCAACATTCTCTGGGAATACCAGGTATGGGCCTGCCTACTGTTCATCTTC
mouselincRNA0325-	lincRNA	10252	chr12	-	72688548	72698800	chr12:72689008-72689067	TCAAGTGGGGCGTGTTTCTTCAGTGGATGAACACCTGGCTTTAGTTCTTCTTTCTGTACT
mouselincRNA0325+	lincRNA	10252	chr12	+	72688548	72698800	chr12:72698552+72698611	TCTCTTTTCTTGCTCACATTTCCTAACATGTAAGTTCCCAGAGGGTGGTGAGAGACTCTT
mouselincRNA0327-	lincRNA	25041	chr12	-	72833631	72858672	chr12:72833882-72833941	GTCTGCCTATATCCTGTAGGAATCTCCGACTTAAACTTTATTCTTTACCATGTATGTTAA
mouselincRNA0327+	lincRNA	25041	chr12	+	72833631	72858672	chr12:72857724+72857783	TAAGGTAGGGCACACTAGAGCCTGGCATCTCACTTCTTGAGGAAAAGTAACTAAAAAGTT
mouselincRNA0331-	lincRNA	5550	chr12	-	77479235	77484785	chr12:77479236-77479295	TTCTTTTCTGCCTTGGAAGAGCTCCTCCAAAGAGCTTCTATAAGGGAAAATGCTGTCAGG
mouselincRNA0331+	lincRNA	5550	chr12	+	77479235	77484785	chr12:77484630+77484689	TAGGGTCTCCAAAGCTTTAAGTGCCCCTGAGGATTGTAATGTGATGGTAATAGAAAGAGC
mouselincRNA0344-	lincRNA	6075	chr12	-	100529800	100535875	chr12:100529820-100529879	ACTGATTTCTCAAATCCTGTTTCCAAGAAAATCCTGTCCCTGCCCCTGGGACTGCAATAT
mouselincRNA0361+	lincRNA	5625	chr13	+	5838579	5844204	chr13:5844136+5844195	ATGGTAGTCTTAGCATTTCTTCCATTCTTCATGGGACTGCTTCTGTCTGCTGATGAGGGA
mouselincRNA0362+	lincRNA	6950	chr13	+	6469279	6476229	chr13:6476145+6476204	TTGTAGGAATAAACCTGGAATCCTGAACTCAGACTTTCTCTTTGTCATGGGCCACCCTTC
mouselincRNA0364-	lincRNA	5425	chr13	-	9819454	9824879	chr13:9820384-9820443	TGCTGAAGCTGCTAGATAACATGCAACTGACACGCCACCACTTCCGGGAATCTTAGGAGA
mouselincRNA0364+	lincRNA	5425	chr13	+	9819454	9824879	chr13:9824820+9824879	TCCTTTGAAAGCATGAGGTATGATGTGTACCTAGTGGGCTGTCAGAACAAATGTCAGTTT
mouselincRNA0366+	lincRNA	11000	chr13	+	16751558	16762558	chr13:16762369+16762428	TATTTGCCTCTTTTTTCAACACTGTGTGCATGCTCTGCAATGGTCAGAAGGACGGGGATT
mouselincRNA0374-	lincRNA	28575	chr13	-	24545585	24574160	chr13:24545672-24545731	AATGAGAAAGGTCTCAACAGAGCTAGCTCTGGGTTCTGACAATACATAAGCTACCCACAG
mouselincRNA0390+	lincRNA	10425	chr13	+	38665634	38676059	chr13:38676000+38676059	CTGAAACTCGTGTCTCTAAACTTTGTTTGATTTCCCATCAAGCATCCTGCAAATCGTGGG
mouselincRNA0392-	lincRNA	7657	chr13	-	43180056	43187713	chr13:43180195-43180254	TTAAGAATCCTCATCCTAGAGAGAGGCTGCAACTTAGAATCACCTCCAGAGGATCTCACT
mouselincRNA0392+	lincRNA	7657	chr13	+	43180056	43187713	chr13:43186636+43186695	AAGTTTTGTGACCTATACACACACATGCTTACTCACACCCATGTACAACATACACACATA
mouselincRNA0394-	lincRNA	51154	chr13	-	44657043	44708197	chr13:44657469-44657528	ATATAAGTTTGGCTGGGTCTGTTCGTTGCCTGTAAATAAAACCAGTAGAAAGCACGATAT
mouselincRNA0394+	lincRNA	51154	chr13	+	44657043	44708197	chr13:44708134+44708193	AGCATGTGCAAAGCTATGGGTACAAGTCCAGCCCCCAGTAATGGAGAAAGAAAGAAAAAA
mouselincRNA0401-	lincRNA	8975	chr13	-	52658543	52667518	chr13:52658549-52658608	AGCACTGACAGGCGAATCCCCAAAAGTTGCACTGACTTTCTGAGTTGGTGATTGATAAGA
mouselincRNA0413-	lincRNA	10700	chr13	-	71370167	71380867	chr13:71370207-71370266	ATAGAGTTAGCATATCCTGTTAACCCAGCTCCCCAAGAAGGTATTCAAGACCTGGAAGCT
mouselincRNA0413+	lincRNA	10700	chr13	+	71370167	71380867	chr13:71380751+71380810	CACACTGTAGCACCTATGCACATGCACTCACACAAGTACACACAAACACAGATTGATAGG
mouselincRNA0424-	lincRNA	13224	chr13	-	90386486	90399710	chr13:90386636-90386695	TACAACCTATTTGATGCAAGTCATCTTTCCTCCTGTCATATGTTCTATTGAAGTCCTTAA
mouselincRNA0435+	lincRNA	16475	chr13	+	101831143	101847618	chr13:101847530+101847589	TTGGACTAATGTCTGTGTGTCACGGTGGCAGTTATTATATTTCTAGTTACATTTTCTCCA
mouselincRNA0436-	lincRNA	5675	chr13	-	101889818	101895493	chr13:101889835-101889894	ATCACATGTAGTGGTGTGCACAGCTTCACTGCAGTGTTGGCTCTCAACACAACATTGTAT
mouselincRNA0440-	lincRNA	8075	chr13	-	104512143	104520218	chr13:104512161-104512220	ATATTCAAGCCATTTCTGTTATCTTCCTGGGTGCCAACATTGGTGACCCCTCTGAAGCTT
mouselincRNA0440+	lincRNA	8075	chr13	+	104512143	104520218	chr13:104520159+104520218	CAGAGTGAATATTTCCATAGGTGATAGTTTGGTCAGGTAGAGCTCTGCAGAAATGAAATA
mouselincRNA0441+	lincRNA	11197	chr13	+	106763167	106774364	chr13:106774210+106774269	TCTACATGTCTTGGAAGGCTTGATGAGTGTCCTTGCCAACACACCAAGTTCAAAGCAAAG
mouselincRNA0446-	lincRNA	6275	chr13	-	110016272	110022547	chr13:110016406-110016465	AGAATTAAATAAAGGCAGAGGAAAGATGCCAGAACGACCTTGTACCATCACTCACTACCC
mouselincRNA0447+	lincRNA	8750	chr13	+	110462622	110471372	chr13:110471306+110471365	CAAATGCAAAACATTTGGATTCTGTTTTTATGGCCTCTTGAAATATCGCTTCTGTTTGCT
mouselincRNA0448+	lincRNA	5850	chr13	+	110569972	110575822	chr13:110575746+110575805	TGCATCTTTATTAATATAATTTCAGGAAAGGCGGGGGGAGGGGAAAAGGTGTGGCTGTAA
mouselincRNA0453-	lincRNA	27581	chr13	-	113264550	113292131	chr13:113264694-113264753	AGAAGCATCGTTGACCCAAATGGAATTTCCTTCTCTTGGCTTCAACCTACCTCAGTCTAC
mouselincRNA0453+	lincRNA	27581	chr13	+	113264550	113292131	chr13:113292043+113292102	TAGCTTATTAGAAAAGTCAGAGCCATTCATAGTTTCTCTGCCTCCCACTCCGGAGAGTTG
mouselincRNA0457-	lincRNA	6775	chr14	-	16200383	16207158	chr14:16200491-16200550	TAAAAACAGTTCTGAGCTCAGTCCTCAGGAATGGTTGGTGACAGAAAGTAGGTGGCTCTA
mouselincRNA0463-	lincRNA	6521	chr14	-	24578120	24584641	chr14:24579092-24579151	ACATGACATCTTCCCACGAAGAAACAAAACAAAACAAGAAGCCACAGCAGCCCACATGAG
mouselincRNA0463+	lincRNA	6521	chr14	+	24578120	24584641	chr14:24584392+24584451	TTCCCTTCGATATTAGGATGCTCCACTCTTTATTGAGCATCTATGAGGAACACCACCTGT
mouselincRNA0464+	lincRNA	12000	chr14	+	25009516	25021516	chr14:25021383+25021442	GTGATATCAGAAAGATGAATACAGACTCCTGCCAGCCCTGAAGATGTGCTCTTTTCTGAC
mouselincRNA0466+	lincRNA	38011	chr14	+	25170802	25208813	chr14:25208463+25208522	TTGATAGTGTTCAGAGTCAATGTTTAACTTGTGTCCTTCCGACCTTGGTTACCTGGCTGC
mouselincRNA0467-	lincRNA	12998	chr14	-	25220066	25233064	chr14:25220067-25220126	GATATGGTCCTTGATGTCCTTTAATCATCAGGACAGATCACATGTGAACCTTGTCCACAG
mouselincRNA0467+	lincRNA	12998	chr14	+	25220066	25233064	chr14:25232421+25232480	AGTGGAAAAAGATACAACACCTACTGGGTACTGTGGCTCAGCCTAAAGAAGCATGCAAGT
mouselincRNA0472-	lincRNA	5225	chr14	-	46593298	46598523	chr14:46593498-46593557	TGATTTTCACTGACAGCCTGACTGGATTTGGAATCTATTAGGTGACATACCCCTGGAACT
mouselincRNA0478-	lincRNA	8800	chr14	-	58985940	58994740	chr14:58985984-58986043	TACTCATTCACCAGATGGCAGCCATACAGTCTCATTAGATGCCATTGTGTGCTTGAAAGG
mouselincRNA0478+	lincRNA	8800	chr14	+	58985940	58994740	chr14:58994668+58994727	AATGGGAGGTGGTATAACACAGATGTCACCTGAAGTGGCCCTCCACCATAAATAACTACT
mouselincRNA0480+	lincRNA	18325	chr14	+	60930315	60948640	chr14:60948373+60948432	CTTGTGGCCTCAAAATGGCTAATGAACCCTCAAATGACTCTGTGTGCTAAAGCCATTAAT
mouselincRNA0482+	lincRNA	6175	chr14	+	64040740	64046915	chr14:64046818+64046877	AAGTCAAGGAAGGCAGGGAAAAGAAAAACGCTTCAGGGACTGCTCTTAATGGACATTAGG
mouselincRNA0484-	lincRNA	9800	chr14	-	64627415	64637215	chr14:64627848-64627907	TAAAATTCCAGTTATAAAACTGGAATGCCTCGCCTGCCCTTTAAATCAATCCCCAGACTT
mouselincRNA0484+	lincRNA	9800	chr14	+	64627415	64637215	chr14:64637003+64637062	CTTGCCTTATTAATTGCCTCTGTCAAATAGATGTATGTGACTTTGTTTATCAGCACTATG
mouselincRNA0490-	lincRNA	5700	chr14	-	67612229	67617929	chr14:67612235-67612294	TATGTGCATGTTCTCGTGTGTACATGTGTGCACGTGTATGTTGCAGACATGCTTGTAGAG
mouselincRNA0490+	lincRNA	5700	chr14	+	67612229	67617929	chr14:67617786+67617845	TACCAGGTAAATCCCTCTAGCTTTGAGAAGCTGGAGCCCATCGTTTAAGAAAACATTCTT
mouselincRNA0491-	lincRNA	9800	chr14	-	68027745	68037545	chr14:68027747-68027806	CAATGATCCACCAATCAGCAATCCCCTATTTTGGACCAAATTGTAAATATTTTACATCCA
mouselincRNA0492+	lincRNA	13302	chr14	+	71120386	71133688	chr14:71133620+71133679	GTAGAACACGATTCAAGGTCATGCATTTTGTCCTTCAGCAGATGATTCTCTGGCTCTGAG
mouselincRNA0495-	lincRNA	9650	chr14	-	73433595	73443245	chr14:73433658-73433717	GAGAATAACAGGAAGTGAGCCCACGAAATGACAAGAACTAAACCTTTCCCCCTGAACTGT
mouselincRNA0499-	lincRNA	10825	chr14	-	75853570	75864395	chr14:75853965-75854024	AGGGGGACTATGACCCAGTCACTGTTTTCAGTTTTTCAGTTTTACTTTTTAAGAAAGTAA
mouselincRNA0499+	lincRNA	10825	chr14	+	75853570	75864395	chr14:75864206+75864265	ATTTGCTTTTGGAGGTATTGAGGTTTCTACTCGCACTTCTCTCTCCTCCTTTCTGCGACT
mouselincRNA0508-	lincRNA	5575	chr14	-	86508742	86514317	chr14:86508743-86508802	ATGCATCACCACCAACATTCAGTCCTTCTAGCCTATATGTGTATGGTGTAGTGGGAGAAG
mouselincRNA0508+	lincRNA	5575	chr14	+	86508742	86514317	chr14:86514258+86514317	CATAAGGAGGTAAAATGTTGTAAGCCAGATAAAAAGCACCAAGCAGCAGCCTCACATACA
mouselincRNA0512-	lincRNA	5450	chr14	-	99513166	99518616	chr14:99513339-99513398	AACTAGATAGGAAGTTGAAGTAAACCTCAAGGATACTGTCCCCAGCACGTTGCTGAGCAA
mouselincRNA0512+	lincRNA	5450	chr14	+	99513166	99518616	chr14:99518554+99518613	TTCTTTTGATATTAGTTTCAAGTGGCTTAGAGAACTAGTGCTTGATCCAGCGTGGGCGGG
mouselincRNA0513-	lincRNA	8425	chr14	-	100422391	100430816	chr14:100422401-100422460	CGATCTCTCTATGATACACTTCTGTCTGATGTTTTTACAAAGACCTTGTTACAGAGAAAT
mouselincRNA0513+	lincRNA	8425	chr14	+	100422391	100430816	chr14:100430757+100430816	AATTAAAATCAAATTGATAAGTCCAAGGCTCTGTGTCTCCTGCTTTGGTGAATGATGGTT
mouselincRNA0522-	lincRNA	5774	chr14	-	118436691	118442465	chr14:118436717-118436776	TAAGATTGCTGCTCCCTTAAATGGGCCAATAATTTGCAGCGCTATCTCCCACAAATTCCC
mouselincRNA0522+	lincRNA	5774	chr14	+	118436691	118442465	chr14:118442274+118442333	TTAGTTTTCAGTTCACAGGGAATCTTCTCTCTGTGTCCTTCCCTGAGCAGGAAGATCTCT
mouselincRNA0529-	lincRNA	5750	chr15	-	12957700	12963450	chr15:12958142-12958201	AATCAAACCTTAGGCAATTACAATTCAAGGCGGTGGTCAGGCTCCATCCTAAGCTAACAG
mouselincRNA0538+	lincRNA	16925	chr15	+	36978611	36995536	chr15:36995466+36995525	TGAGGTTCTTCCTTCCTCCCCAAAAATGTGCAAGTAAAGACATTAAAAAGAATGCTAAAA
mouselincRNA0543-	lincRNA	12326	chr15	-	42119099	42131425	chr15:42119164-42119223	TTAGTCCCACTGTCCACTTATATACAAATAACTCTCCCTCAACATTTACCTCTTAAAATG
mouselincRNA0543+	lincRNA	12326	chr15	+	42119099	42131425	chr15:42131160+42131219	AGGTCTTCCTTCCAACTTGATTTTTGAACAAGATGATCTGAAGTTTTATCCCTCTCTCAA
mouselincRNA0544-	lincRNA	6675	chr15	-	55264417	55271092	chr15:55264689-55264748	CTGAGCTATCTCACCAGCCCTACATTTTAAGTTTTGATGGTTATACTTGGTTAGTTATTT
mouselincRNA0544+	lincRNA	6675	chr15	+	55264417	55271092	chr15:55270973+55271032	AGTCAAAATCTGTTATGGTTCCTTATCAGCTTCTGGCAGCCTCTTCAGCATCCATCCTCT
mouselincRNA0547+	lincRNA	19550	chr15	+	59758844	59778394	chr15:59778118+59778177	TAAACATGCTTTTTGAGTCGTTTCTGAAGTCCTCACCCTACATGTGATCCAAGGAGATGC
mouselincRNA0553+	lincRNA	9275	chr15	+	62003484	62012759	chr15:62012295+62012354	GCTTAGCAGTTGCTAAATACTTTCTTGCCATTTTCACTGAACCCAGGGAAACCAGGACAT
mouselincRNA0561-	lincRNA	5450	chr15	-	64621702	64627152	chr15:64621784-64621843	ATCTCTCCAGCCTGCAATTTTCCTGCACAAACTTGACAAGGCCTTCCCATGATATATGGT
mouselincRNA0561+	lincRNA	5450	chr15	+	64621702	64627152	chr15:64626843+64626902	ACTAAGTGGCGAAATCACAGCATGGACTCCACATACTATAAAGTCTTGTGTACTGGCCTC
mouselincRNA0567-	lincRNA	10678	chr15	-	74040599	74051277	chr15:74040608-74040667	AGGAAACAGTCATAACAGCAATCCTACCAATAGCTTCCCACAACCTTTACCATGACAAGG
mouselincRNA0567+	lincRNA	10678	chr15	+	74040599	74051277	chr15:74050860+74050919	AGAATAGACAGAGGTTCATAGAAGCCCCATAGAAGTTTATGTCTGTGGTTCCTATCCCAG
mouselincRNA0578+	lincRNA	5200	chr15	+	79879070	79884270	chr15:79884153+79884212	GTCAAAACAACACCACAGCAAAAGACACTATCTGGTTTGTTCCGTGTACTTAGCTGTGCC
mouselincRNA0582-	lincRNA	9500	chr15	-	83048109	83057609	chr15:83048113-83048172	ATCTGAGAAGTTCTTCCACGCTGGGCAAAACCATATTTCTTGACCTTGATTTAGAGAAGA
mouselincRNA0591+	lincRNA	16550	chr15	+	90417083	90433633	chr15:90433139+90433198	ACCAGCATTAACACCTTACATGTATTACAGTACTTGCCTGCATTTCTTTTCTAAAGCCTC
mouselincRNA0597-	lincRNA	10750	chr15	-	97075591	97086341	chr15:97075754-97075813	TTGAAACCACAGCCAGATCCCTCCATCAGGGTTACTAATGTCCCTTGGATTTTTGAAGGA
mouselincRNA0599-	lincRNA	14100	chr15	-	97581841	97595941	chr15:97581964-97582023	ATTCTCTTTCCTTAGCAACTAATGGATTCTCTCCTCAGTATGGCAACGGATTTCCTCAGA
mouselincRNA0614-	lincRNA	25325	chr16	-	9249595	9274920	chr16:9249599-9249658	ATAAGCTGTTTGTAATTCTGTCTATAATAAGACAAACGATAGAGGTGCTGGCCTGCAGGA
mouselincRNA0614+	lincRNA	25325	chr16	+	9249595	9274920	chr16:9274791+9274850	TAGAAAAAGGGAGGAGAAGACCACGAGACAGAACAGGAAACTTTCCCTAATTCATTCTCT
mouselincRNA0624+	lincRNA	7625	chr16	+	25013451	25021076	chr16:25021012+25021071	TATAGATGGAAATGGTGAGCTGCAGAAGGACAGACATCATGGACCCACACTTAAGATGAG
mouselincRNA0627-	lincRNA	18710	chr16	-	29681894	29700604	chr16:29681910-29681969	CAATTCACATATATACAAAACTACGGTCTTTCTGGTGTCATGGCTGGGGCACAGTTCTGT
mouselincRNA0640-	lincRNA	6375	chr16	-	35528328	35534703	chr16:35528368-35528427	CTAGTAAAACTAGAGTGCTCCCTGTGAAATGAAGACTACAAGAAGAGGGAAAGGAGAGAA
mouselincRNA0651+	lincRNA	5600	chr16	+	42519268	42524868	chr16:42524809+42524868	TTCTCTGTTGGTTGGGGCATGGGTTATGGCCTGTGCCAAGTATGAAATATGCTATTTTCA
mouselincRNA0655-	lincRNA	15273	chr16	-	52989907	53005180	chr16:52989912-52989971	GTCCAATCCATTTATATCCTTCTCTAATTATATTCTGCAGGACATCTAGAAAGGGACATA
mouselincRNA0655+	lincRNA	15273	chr16	+	52989907	53005180	chr16:53005099+53005158	TGTTTTCAGAACTTCTAACTGTGCCCCCGTTTCTCTGTCCTTCTAGAAAGAGGTGTGCTT
mouselincRNA0664-	lincRNA	7093	chr16	-	91213155	91220248	chr16:91213167-91213226	ATAGGCAATTAGTGGCTGCTTAAAGAGAGAGAATCAGTGGACCCTGATCAGAGAATCCCT
mouselincRNA0665-	lincRNA	6650	chr16	-	91257116	91263766	chr16:91257117-91257176	GAACCCTTTCTGGGACCCCTAGAGAACTGCATCACATGTTCAAAGAACCTTAATTGCATC
mouselincRNA0665+	lincRNA	6650	chr16	+	91257116	91263766	chr16:91263707+91263766	GCCTGGGCCCATCTGTTTGAATTATGTCACCAATAGCTGAATCAAGCTTTTGTTAGTCTA
mouselincRNA0675+	lincRNA	23950	chr17	+	9632268	9656218	chr17:9656150+9656209	GAGCCTGGGTATTTTTTGAAAGGTTTTGTGCTAGTTCGTTTTTTGTTGCTTTGACAAAAT
mouselincRNA0696+	lincRNA	12000	chr17	+	28785011	28797011	chr17:28796368+28796427	TCTAACTCGAACATATTGGTCTAATGTTCTTCCCAGCAACTTCCCAGCTGTGTGGCATCT
mouselincRNA0703+	lincRNA	5694	chr17	+	36480249	36485943	chr17:36485832+36485891	AATATGGATTGCTGGTCTGTAGCCACATTAGCTATCATCACATTCCCTGTATCTGTCTTC
mouselincRNA0706-	lincRNA	5667	chr17	-	45724051	45729718	chr17:45724091-45724150	TTAGGAGCCCTGCTGTGTGTCTACCGTGAAGCTAAATCTTCCCAAAATCCACTCATCTAA
mouselincRNA0706+	lincRNA	5667	chr17	+	45724051	45729718	chr17:45729638+45729697	AGTGAGTGCACGTGCCTCTGTGTGTGTGTCTGTCTGCACGTGCAGCTGTGTGGATTTCAG
mouselincRNA0712-	lincRNA	11647	chr17	-	48019428	48031075	chr17:48019468-48019527	AATTGTCTCATTCAGAAACCATTTTCTGATTTCCCTCCAAAGAAGGGGTTTGGGGGTGGG
mouselincRNA0713+	lincRNA	11865	chr17	+	48836688	48848553	chr17:48848350+48848409	GACAAATCATGAGTCTTAATAGAGGTACAATTGCCCACTGACCACAGAGGTTCTGGGATG
mouselincRNA0714-	lincRNA	13989	chr17	-	54071081	54085070	chr17:54071108-54071167	TCATTCATATAGCCCACTCCCACGTGTGCAGCAAAATGTGCACTAAGACATAAGAAGCAG
mouselincRNA0714+	lincRNA	13989	chr17	+	54071081	54085070	chr17:54085011+54085070	GGTGAGGGTTTACTATTTCCTTCTTTCCTACTGATGTCTGAAATCAGTGTTCTCTAAGAA
mouselincRNA0722-	lincRNA	12969	chr17	-	79433763	79446732	chr17:79433786-79433845	TGAAACACGTTAATGTGCAAATAAGTGATGCTCTTCCTGCATACTGGCCTCCTGATGCTG
mouselincRNA0722+	lincRNA	12969	chr17	+	79433763	79446732	chr17:79446670+79446729	AGGAATATCTCTCAAAGTATTTCTGGAACGAATATCTCGGCATCTCTAAATACTAAACCC
mouselincRNA0726-	lincRNA	5200	chr17	-	83883774	83888974	chr17:83883907-83883966	AAACCTTAGTGGCTTACAATAACTTACTTGGCTTTCACCGTCCTGGCCTGAAAGCCAAGT
mouselincRNA0733-	lincRNA	10690	chr17	-	87227581	87238271	chr17:87227627-87227686	AAATGTGAACTCTAATCCTACCCTGTACACAGGACTAAGTGGGAGCATGCATGTGTCATG
mouselincRNA0733+	lincRNA	10690	chr17	+	87227581	87238271	chr17:87238206+87238265	TATTCCTAGGAGCTGGGGACTTGGAGGTAAAGCATATGTTGTTAAGGTCTCTGTGACTCT
mouselincRNA0735-	lincRNA	13378	chr17	-	87826036	87839414	chr17:87826557-87826616	TTCTTCTCCTTATTCTGCAGACTAGGCTGTCTCAAATCCGTGAGCCAGCAAACTTCATGT
mouselincRNA0735+	lincRNA	13378	chr17	+	87826036	87839414	chr17:87839318+87839377	TTTGGAAGAGTTTAGAGCAGAGAGAGAGAAAGTGGTGGACTGAACATAGCCAACAAGCTG
mouselincRNA0744-	lincRNA	6456	chr18	-	12943034	12949490	chr18:12943235-12943294	TTCAAATGTTGCTAGAATATGTAGAAGGTAGGCTGTTGTCCAAGTGTCCAAGTCTATCTA
mouselincRNA0744+	lincRNA	6456	chr18	+	12943034	12949490	chr18:12949371+12949430	CCCCCTTTTCGAAGACTAAATAGAGTTAGAGTAAATTAAAAGAGTGGTGGAATGGTTAAA
mouselincRNA0750-	lincRNA	6970	chr18	-	34882738	34889708	chr18:34882742-34882801	ACAGAAGATGCGGAAGGATGGAGAAAAGAAAGGAGGACTTGCTCTCTTTCCTTTCTCTCT
mouselincRNA0750+	lincRNA	6970	chr18	+	34882738	34889708	chr18:34889406+34889465	CTTCCCTAGTGCCTTTAATCCATTTAGCCGTCTCAACAGCGTTCGTTAAGAAATTTTAGT
mouselincRNA0753-	lincRNA	6742	chr18	-	35880288	35887030	chr18:35880881-35880940	TTTAGGCTTGGACACCTAGTAATCTTAAGGAAATTAGAGATCCACGGCCCCAGGACAGAA
mouselincRNA0753+	lincRNA	6742	chr18	+	35880288	35887030	chr18:35886263+35886322	AAGGGAACCCTAGTATAGCTGTATCCTCACCCTCCAATCTAAGAAGATTTTCCATCTTCC
mouselincRNA0763-	lincRNA	6750	chr18	-	39738251	39745001	chr18:39738252-39738311	TCTTTAATAAAATATCATCCCCAAAGCTCCAGCTCCTGAACGCTACTCTTATTAGTCTAA
mouselincRNA0767+	lincRNA	11900	chr18	+	47851069	47862969	chr18:47862910+47862969	TTCTGTGTCTGCCTGACATTCAGGAAGGTACAGTAACTTGGGTGTTGACATTTTATTTTT
mouselincRNA0768-	lincRNA	5775	chr18	-	49259370	49265145	chr18:49259371-49259430	GTGAGTCCATGTGATAAAACAAAAGAAAAGGGGGTATGAATGTCTTGGCTCCTCAACATA
mouselincRNA0768+	lincRNA	5775	chr18	+	49259370	49265145	chr18:49265083+49265142	TCACAAGACAAATGGCCATCTGGTCCTTCTAGCTCCCAGTTCTATTTCTTAACTGGACCT
mouselincRNA0770-	lincRNA	6875	chr18	-	54456131	54463006	chr18:54456133-54456192	CCATGTGTGTTTGCAGTTCTGACCTGTTTATAATCTGAATAATATTCTATCCACTAACAG
mouselincRNA0770+	lincRNA	6875	chr18	+	54456131	54463006	chr18:54462730+54462789	TTGGCAGATCAGCTAAACTATCTGTTGCCTTTTTACTTGGTTATTTTTGCATGTCTTTAG
mouselincRNA0771-	lincRNA	5200	chr18	-	54545856	54551056	chr18:54545901-54545960	TTAACAAATGCTCTTGCATTTGTTCTGAGGACTCCCATCTGTCCCCTAGGTGTGCTTATC
mouselincRNA0772-	lincRNA	7475	chr18	-	54871531	54879006	chr18:54871670-54871729	ATGTAACATAGACTGTCTGTCTGTCTGTCTTGAATGTGTCCATTTTTATGGGCCCACTTA
mouselincRNA0772+	lincRNA	7475	chr18	+	54871531	54879006	chr18:54878926+54878985	TGACACAAAACAGCTTCTTCTAGTAGACCTTGGAAGGTAGCTACAGGTTCTCCAGAACAC
mouselincRNA0773-	lincRNA	14700	chr18	-	55566831	55581531	chr18:55566832-55566891	CTCACCTCTCATATAATGAAGTCAGCTTCACATCAGCTTTCATTGCAACATGCCGAAATT
mouselincRNA0774-	lincRNA	5675	chr18	-	55623981	55629656	chr18:55623988-55624047	TTATGAACTATTTGCAGCAAGAGGGCTTCCTGGCAGTAAATCAGCCAGAGCAGGACTTTT
mouselincRNA0774+	lincRNA	5675	chr18	+	55623981	55629656	chr18:55629597+55629656	TATAATCAGCTCTGTAAGGGGAGGAAAGCTTTATACTCCTGCCTTTGGCACTTTAATTGC
mouselincRNA0776-	lincRNA	19747	chr18	-	56651622	56671369	chr18:56651791-56651850	TTTAACGAATGCGCTACTGAGTTATACCCCAGGCTCTGTAGACTATTCTGTGAAGCTTCG
mouselincRNA0776+	lincRNA	19747	chr18	+	56651622	56671369	chr18:56670757+56670816	CTCGGAGTCTTCACTTTTGTCCCCTATAGCCAATTCACATATCATGCAAATTTAAGTATT
mouselincRNA0786+	lincRNA	9386	chr18	+	63650562	63659948	chr18:63659872+63659931	TATTCTTGCAATGTATCAGCCCTGCTGCATGAACTCCTGATCACTTACCTGCCATGTTGT
mouselincRNA0788-	lincRNA	7275	chr18	-	68819781	68827056	chr18:68819919-68819978	TGAATGTATCAAGACTAGCGATTTGAAAGCCTCAACGGCCATCAATCAAACTGCCCCTTA
mouselincRNA0788+	lincRNA	7275	chr18	+	68819781	68827056	chr18:68826997+68827056	ATGGCCATGCTGAGATACCTACAATGGTCTGTGTCCTTATCTCCATGCCAATATTATTAT
mouselincRNA0797-	lincRNA	5872	chr18	-	75410679	75416551	chr18:75410729-75410788	TCATAGGACCATAATTTGGTCTGCTCATTCCTCTTCACCAAGCCTGTTCAGTGATTTTTT
mouselincRNA0797+	lincRNA	5872	chr18	+	75410679	75416551	chr18:75416476+75416535	TATACTTTCTGTCTCTATCCAGATGGAGGCTGTGAGACCTTCAATCCTCCATCTGACTCT
mouselincRNA0807-	lincRNA	14152	chr18	-	88169631	88183783	chr18:88169632-88169691	TACATCCTACTAGATGACCATGGCAATTGGCACTACCCTTTCCTTCCTATATGATGGCTT
mouselincRNA0814-	lincRNA	6350	chr19	-	14784831	14791181	chr19:14784889-14784948	TGTCCCAACACTATCTTTTCAAACTAAACATTGGGAAGGCTCTGCACCCCACATGTCTGA
mouselincRNA0842-	lincRNA	11150	chr2	-	27770616	27781766	chr2:27770625-27770684	AAGGACTGGTACTCTAGGACACAAGGATAGAAGGTCTGCTGAAGTTATTCTGTTCAGCAC
mouselincRNA0843-	lincRNA	18152	chr2	-	27830860	27849012	chr2:27830864-27830923	AGTTTTAGCCTGCTGCACCCTTTATTACATGCACGCATGAATGTATGTGGGCATACACAC
mouselincRNA0843+	lincRNA	18152	chr2	+	27830860	27849012	chr2:27848953+27849012	GTCTTTCCTGGGATTTCATTTCTTCCTATAAACAGGGCAATTTTCTGGATGAGGGTAATG
mouselincRNA0858-	lincRNA	8750	chr2	-	59599136	59607886	chr2:59599214-59599273	AACAGAAATAGCATGTTTCTTTTGTTTGCAGGGGTTGTGTGCCCAGGTCAAAAGCACTGC
mouselincRNA0858+	lincRNA	8750	chr2	+	59599136	59607886	chr2:59607804+59607863	CTTCAAATGGACCTGTCTGGCAGGGAGTCTACATCCTTCTTATTTTGTAGACTAAGACCG
mouselincRNA0861-	lincRNA	6225	chr2	-	61658961	61665186	chr2:61658964-61659023	ATTATATCCTAAGTGCAGGGCCTTAGCAAAAAGAGCCTTTTGCACTCACCCCTAACCTGT
mouselincRNA0861+	lincRNA	6225	chr2	+	61658961	61665186	chr2:61665127+61665186	TACAAGTGCATTTCTTCTTACGTTCTATGGACACTTCTAAACTGAGACAAATTCGTGGTT
mouselincRNA0869+	lincRNA	7050	chr2	+	74889236	74896286	chr2:74896101+74896160	TGCAAACAATCAATTGCGGACCACAATTGCAAGCCATTTCCCAAACACAGATGCACTGCT
mouselincRNA0875-	lincRNA	8500	chr2	-	78959561	78968061	chr2:78959563-78959622	CAAAACTAATACCTAGTCTGTTTACAAAATATTTCTCCCTGTGTGCTTGTACCACCATCT
mouselincRNA0875+	lincRNA	8500	chr2	+	78959561	78968061	chr2:78968002+78968061	GTTAAGTAGGGACTAGTAGGGTGACTCCAGATTTAAAATGAGGGCTAGTAGAGAGACTCA
mouselincRNA0892-	lincRNA	10475	chr2	-	113993234	114003709	chr2:113993242-113993301	ATGATATACCTGCCTGCAAATTATTCCTATACCAATCACTTTCTCTAGAGGTAAAAGACA
mouselincRNA0901-	lincRNA	6150	chr2	-	123660609	123666759	chr2:123660610-123660669	GGATCTGAAAGACCTAGGGTATAGAATCCTTTTGTGTCTGTGTCAAGAGTACCATAGCTG
mouselincRNA0907+	lincRNA	5550	chr2	+	124771559	124777109	chr2:124777050+124777109	ATTCATATTTCTGGCTCTATTAACCACTGTCTCTGTGTCCAGTTGTGTTAGCAGGTGACA
mouselincRNA0909-	lincRNA	5025	chr2	-	129190759	129195784	chr2:129191115-129191174	GTCTGGCATCTGGGAAGCACTCATTTGCAAACTGATTGGATTTGAGTGTCCCCAGATTTT
mouselincRNA0909+	lincRNA	5025	chr2	+	129190759	129195784	chr2:129195512+129195571	TTCCCTAGCTTTAAGAGTACTGGAACCAGTGCCGTTTTGTGTAGTAGTTAGGGTTCCTCA
mouselincRNA0917-	lincRNA	11287	chr2	-	148514538	148525825	chr2:148514544-148514603	TTCACATATGCCATATTGAGAAAGTGAAGTCAGGCCAACCCCGAGTTCTGGAAAATCTGA
mouselincRNA0917+	lincRNA	11287	chr2	+	148514538	148525825	chr2:148525766+148525825	TCATTTTGAGGCATATATGTCTTGGCTAATAAGCATTAATCATGTCCCTCTTAGGTAATG
mouselincRNA0933-	lincRNA	14850	chr2	-	167371895	167386745	chr2:167372334-167372393	AAAGTAGAACTACCACATACCGGTCTCAAGCATTTTGCAGGAGGCATACTGAAACCTGTG
mouselincRNA0933+	lincRNA	14850	chr2	+	167371895	167386745	chr2:167386480+167386539	TCCATTTACCCTTCTTGAGTGGTGGTGAGTGTCCTCTATAAGTTCCAGTGTGGCTCAATT
mouselincRNA0935+	lincRNA	22850	chr2	+	168028795	168051645	chr2:168051564+168051623	AACAACAGCAACATCAAAAACCTGTACCCTCAGAATAAGCACAGCCACATGCCTGTAAGA
mouselincRNA0939-	lincRNA	5175	chr2	-	170203545	170208720	chr2:170203546-170203605	TCTTCTTACTAGGCTGAGCCAGAGTCACATCGTAGCACCCTGTCCTCTAAATATATACTA
mouselincRNA0939+	lincRNA	5175	chr2	+	170203545	170208720	chr2:170208639+170208698	ACTCACTGCCACTCTCTAGCCCTGGGTTCAATCAGTTTGTTTATTGATTACCTTTCCTTC
mouselincRNA0941+	lincRNA	12950	chr2	+	172578645	172591595	chr2:172591445+172591504	AAGACTGACTTCCTTTCAGTATGATGTTGGGTTCTTGGGAGTAGGACCGGGTTTGTCTAT
mouselincRNA0953+	lincRNA	5300	chr3	+	10126143	10131443	chr3:10131384+10131443	AGACTCTCATGTCCTCTATGCACAGAGAAGCACAAGCATTAGCTTCTTGACTTTTTATGA
mouselincRNA0957-	lincRNA	5475	chr3	-	20789977	20795452	chr3:20789981-20790040	TGAAGTTGACTCTTCCATGAAATGTATCCATTTATACATCAGTGCCCTGAGTGTGCATGA
mouselincRNA0959+	lincRNA	9275	chr3	+	21883227	21892502	chr3:21892394+21892453	CACAATGGCTTACTGGGTTCTAAAAGAGACAATCTGCCACACCAGGCTTCTCAATTTCTC
mouselincRNA0963-	lincRNA	6875	chr3	-	29708252	29715127	chr3:29708490-29708549	AGACAGAATCCATTTGTAATACAGTTCCAAGCACTTTTCTTATGTCTTCCTAGACAATAG
mouselincRNA0963+	lincRNA	6875	chr3	+	29708252	29715127	chr3:29715068+29715127	TCAGTCCTGGGATGTGTTTATAAACATAGCTCATTGTGATTTTTGGTTTTGTTATGGCTT
mouselincRNA0970-	lincRNA	8275	chr3	-	35083476	35091751	chr3:35083719-35083778	TGAGTTATTAACTTTCTCTAAAAGTCAGACCAACGTGTCCATCTCTCCCCACCGTTTTCT
mouselincRNA0971-	lincRNA	12175	chr3	-	35138176	35150351	chr3:35138177-35138236	AATTCTAGCAAGCAGTCACATATCTGATGTTTAATGGTTGCATGTGTGCTATATAGATGT
mouselincRNA0971+	lincRNA	12175	chr3	+	35138176	35150351	chr3:35150288+35150347	ATCTCTTCGTATCCTTTCTCTTCAAATCCTTAACACGGAGGCCCACATAGGCAGGTTAAG
mouselincRNA0972+	lincRNA	5475	chr3	+	35337101	35342576	chr3:35342470+35342529	GTTAAGTGCCTTTTGAAATACAAGCATTTTCTCAACCTGGATCTCTGAGAGCAATTTAAA
mouselincRNA0995+	lincRNA	6125	chr3	+	52412546	52418671	chr3:52418086+52418145	CTTTGGCCTTGTGTGATGGGTCTGTATCAGATATGCCAAGGAAGAATGTTGCATTCTCTT
mouselincRNA0996-	lincRNA	16500	chr3	-	52495071	52511571	chr3:52495195-52495254	ACTTTTAAAGATAGTATCCTCTTAGGTGTGCAACACCATGCCCTTTGAACTTTTAAAGAG
mouselincRNA0997-	lincRNA	5337	chr3	-	52596760	52602097	chr3:52596808-52596867	CCCCTCCACTCTACTGGGGGATTTTCAAATGTTTAATAGTTTGTCTAGAATTAGTTAGCT
mouselincRNA0997+	lincRNA	5337	chr3	+	52596760	52602097	chr3:52602022+52602081	ATATCAATCAAGTCTCAGGATCAGACTAAGAACAGAGGCCAACCCCATCCAATCTCCTTA
mouselincRNA0999+	lincRNA	10500	chr3	+	53268971	53279471	chr3:53279388+53279447	TTAGCTTTCTTTCCTACAGAGCAGAAAGAAGTATGCTTTTCTGGTGAGCCCAGCAAGGAG
mouselincRNA1001-	lincRNA	5600	chr3	-	60406621	60412221	chr3:60406822-60406881	GTAAGAGTGGCCTCTTTAATTCCTAACTGCCACACTTACCAGATATGTCACAATGGCTAG
mouselincRNA1010-	lincRNA	12150	chr3	-	79972323	79984473	chr3:79972327-79972386	TCCACATTATTCACCACAGTGAAAAGTTTGGACCCGCTTTTCTTTTGTTTACCTGATTGT
mouselincRNA1010+	lincRNA	12150	chr3	+	79972323	79984473	chr3:79984411+79984470	GCACTGGGCATTGTTTGATGAATCCTGTGAGTTTCCTAAAATCTGGAGATGCTGTGTGTT
mouselincRNA1011+	lincRNA	18375	chr3	+	79990223	80008598	chr3:80008423+80008482	ATTGCATAAAGAACTTTAAAAGTTAAACACCCACACCTCCTGCTGTTAGTTATGGATGAT
mouselincRNA1018+	lincRNA	21412	chr3	+	87185486	87206898	chr3:87206839+87206898	AACCCGCACATATGGAAGAGTACAGCAATTTCACTTTGGATTGGGGCTGTGATTCTGTTT
mouselincRNA1035-	lincRNA	6900	chr3	-	96496995	96503895	chr3:96497025-96497084	GTGGTTGTGTGAACTACAAAAGCCTCGTCCGTTTATCCTGACCAGTAATCCACAGATTCT
mouselincRNA1040-	lincRNA	20625	chr3	-	105295744	105316369	chr3:105296047-105296106	CTACAAGAGTGAATGGCATATGGACTAGGAGCACATAGTTTTCCCCCTCTTTCTCCTTCT
mouselincRNA1040+	lincRNA	20625	chr3	+	105295744	105316369	chr3:105316310+105316369	GAATCAAATGTGTTGTGTGTTGTTTCCTCAGTGGCATTAGCATCTAAGCTGTGTGCTGAG
mouselincRNA1042+	lincRNA	7362	chr3	+	107772207	107779569	chr3:107779422+107779481	TGGCTTAATGGAAGATATGTGCCTTGTCAGACCTTGTCATGTTTTCTTCTATATATAACT
mouselincRNA1043-	lincRNA	16300	chr3	-	107787969	107804269	chr3:107788036-107788095	ATGTTTGTAGGACTCAGCTCAGGAATGGGACTTATAAAACAGGGAGGTGGCCAAATCACT
mouselincRNA1048+	lincRNA	5325	chr3	+	109243994	109249319	chr3:109249226+109249285	GGCTTTGGAAGGTTTGGAGTTTATTTATAGAGTCTTTGGATTTTTAGTGCCTGAAGTTTT
mouselincRNA1049-	lincRNA	7450	chr3	-	109727519	109734969	chr3:109727520-109727579	GTACCTTAAGAGTGGCAGGCCTGATCTCTTGAATCCCCAGGACTTTTTCTTTTCTTTCTC
mouselincRNA1049+	lincRNA	7450	chr3	+	109727519	109734969	chr3:109734910+109734969	CTGAGACTGACATGTAATTCAGAACACCAAGGAAGCCCTCTGTAATGAGAAACACAAGTG
mouselincRNA1052-	lincRNA	14863	chr3	-	118098302	118113165	chr3:118098303-118098362	GCAGGCACCTTGTTCCTGGTTCTGAACTTATCTCTTGTCTTGAGGAAGTACAAAGAAAGT
mouselincRNA1052+	lincRNA	14863	chr3	+	118098302	118113165	chr3:118113106+118113165	ACCACTTTCTTCCCTCTTTTTCAGGAAGGAAGACTGTGGTAGGATTTGGAAATGTGTATT
mouselincRNA1054-	lincRNA	11600	chr3	-	119701996	119713596	chr3:119701999-119702058	GGCTCTTTACTTCCTCATCTCTGCCAGTGTTTGATATTATTGTCTGCTAGCTCTCCTTTA
mouselincRNA1065-	lincRNA	9925	chr3	-	144668564	144678489	chr3:144668695-144668754	CAAAACCTGAATGAGAACAGTGTGTTGCCCCTTTCTAACTTGGTGACAATACTATCATCT
mouselincRNA1077-	lincRNA	6475	chr4	-	9049928	9056403	chr4:9049929-9049988	GTATCACACTTGCATGTGCCGCACCATTGGACATCACTAATCTTAGCCAACTCAGAAGAA
mouselincRNA1077+	lincRNA	6475	chr4	+	9049928	9056403	chr4:9055899+9055958	TTTTGCAGTTGTTTGAAAAGCAACTGGGTCCTGCTTATAGAGGGATAGTCTGTCAGAGGA
mouselincRNA1081+	lincRNA	33075	chr4	+	11893278	11926353	chr4:11926158+11926217	GGACTGAATGCTTACCGTCATTTTTAAGTATTTGGGTGTTCTCATTCTCTCAACTTTTTT
mouselincRNA1086-	lincRNA	6325	chr4	-	31638287	31644612	chr4:31638321-31638380	AGTTCTTGAAGCAAACTGGCACTGTGTCTGCCTATACTCTGGTGCAGTAATGATGTACCA
mouselincRNA1098-	lincRNA	11050	chr4	-	56185625	56196675	chr4:56185883-56185942	GAGTTATTTGTTGTTAGGCCAGTAGGCGGTTTAGAAGTGTGAGGTCTCAGCTTTGATCTA
mouselincRNA1098+	lincRNA	11050	chr4	+	56185625	56196675	chr4:56196496+56196555	GCTCTCTCAACACATTTCCTCATTTTGTAAAATAGCTTTTTAGGAAAATGCCACTTTCTC
mouselincRNA1099-	lincRNA	5175	chr4	-	56368546	56373721	chr4:56368547-56368606	CAGGATAAGGGGTGTGGCATCCCTATACTTTCACTTTTATAAAGGACACACACAACAGTC
mouselincRNA1103-	lincRNA	5675	chr4	-	81922319	81927994	chr4:81922320-81922379	TCAAAATGTAAGGAACACTTGGGTTAATTATGGCACCTACTTCCCTTCATTAGCCGTCGG
mouselincRNA1106+	lincRNA	6175	chr4	+	84202269	84208444	chr4:84208240+84208299	TAACTATCACACTAATGAGAAAAACAGAGCAGTAGGCTGGGCCTCTTGTCCCTAGCTACA
mouselincRNA1117-	lincRNA	6275	chr4	-	97277757	97284032	chr4:97277781-97277840	AGTCTGGCCACATATCTTTCATTACACTTGGCAAGCATTCACTCTGCTTTCTACCCTAGT
mouselincRNA1117+	lincRNA	6275	chr4	+	97277757	97284032	chr4:97283820+97283879	TTATATCTGGAGGTCTGTCCTTGTCGGTTTCTTACTGCATCAACTGAATGACCATGGCAA
mouselincRNA1119-	lincRNA	12600	chr4	-	97539257	97551857	chr4:97539363-97539422	AGCCTTCAAAGTTGCCCCAATGATGAACTTTTTCCAACAGACTGAACCTCAGTAATGTAA
mouselincRNA1124-	lincRNA	8675	chr4	-	114312193	114320868	chr4:114312524-114312583	TCAATAGTTTAAAGTGTATTCACTTTGCTAAGCAGCAGATCTCTCCAACACGCACTGAGA
mouselincRNA1124+	lincRNA	8675	chr4	+	114312193	114320868	chr4:114320748+114320807	AGAGTGTGCTTCTCTTTCACACTTAAAGCACCGTCCTAGAACATTCCATTCCAATGCCGT
mouselincRNA1135-	lincRNA	7159	chr4	-	124194809	124201968	chr4:124194924-124194983	TTTTATCTTCCACTATGCTGCTGAAAACAGGAGAGAGGCATTTATTCAGTGGCCTCAGTC
mouselincRNA1135+	lincRNA	7159	chr4	+	124194809	124201968	chr4:124201729+124201788	AATAACGCTAAGAACTGATTCAATGACAAGAGTCAAGTCGTCTCACAGGGAGAAGCACAG
mouselincRNA1139+	lincRNA	20734	chr4	+	127256224	127276958	chr4:127276863+127276922	ATCCTGATGTAACTTCATCCAAAAAGCCTTTACCAGAACTGCAGTTCCTCCGAGAAGGCA
mouselincRNA1147-	lincRNA	5800	chr4	-	130300146	130305946	chr4:130300214-130300273	TGTATACAAGGGATATCTCAGTGTTCCCATCTCAGAGTGTGCTCTGTTCAAGAACAGCCT
mouselincRNA1147+	lincRNA	5800	chr4	+	130300146	130305946	chr4:130305884+130305943	CTTCCTCGGGGATAGAATTAAAGAGGTTAAAGGTTTTGTTCTTTTTCTTGCCTACTTTAT
mouselincRNA1170-	lincRNA	5800	chr4	-	150220300	150226100	chr4:150220999-150221058	AACTTTGGAGCTCCTCAAATGTCATGGAGACGTTATTCTTACTGATTGCTCTGTGCGTGC
mouselincRNA1171-	lincRNA	12880	chr4	-	150254775	150267655	chr4:150254915-150254974	TTAATTACTGTCTTAGGTCACATATGCAAATGAGTCTGCTATCATTCCTGGCCCCCATGG
mouselincRNA1171+	lincRNA	12880	chr4	+	150254775	150267655	chr4:150267271+150267330	ACTCGTCCTCTACTGGAGAAAAACCTAAGCTGCGTGCACAGCATGCCTGGAGTCTTCAAG
mouselincRNA1177+	lincRNA	5175	chr5	+	25650410	25655585	chr5:25655523+25655582	GTCAACACTATTTATGGTACAGATGGAAACTTGAAGGCTTACTGTGTGCTCAGCAGCTTG
mouselincRNA1179-	lincRNA	10175	chr5	-	26182063	26192238	chr5:26182068-26182127	TTTCACCTAGCTGTCACTGTTCTGGAAAACATTCTTGACTCACCAGGCTGGATTAGAAGC
mouselincRNA1179+	lincRNA	10175	chr5	+	26182063	26192238	chr5:26192179+26192238	AGTCGTCATGTACATTATGCTTTCCATGCTTGCTAACAGTTTTAATCACAGTGTTGAAAC
mouselincRNA1181+	lincRNA	6824	chr5	+	29864865	29871689	chr5:29871595+29871654	ATAGAGATGGTTGTGAGGAGTAGGAAATCCTGCCCAACACCCTTATCTGCTGAGAAGAAA
mouselincRNA1188-	lincRNA	17496	chr5	-	35223684	35241180	chr5:35223758-35223817	AAAGTCATTTTCCAAAGTATTATCTTCCCTCCCAATCAATCAAGGCTGCCAGGCCTGGCT
mouselincRNA1188+	lincRNA	17496	chr5	+	35223684	35241180	chr5:35241075+35241134	TTCAAGGGCAGAAAGAAGATCTGATCTGCTAGCAAGCGTTTGTTTTTCTGTGCCAGGAAT
mouselincRNA1190-	lincRNA	5800	chr5	-	51039327	51045127	chr5:51039328-51039387	CCTTGAAAGGAGAGATGTTCTTCTCCTTATCCAAGTATGGTTCAAAGTAGGCCTAAACAA
mouselincRNA1190+	lincRNA	5800	chr5	+	51039327	51045127	chr5:51045065+51045124	ACAGTAGTCTCACAGAAAGGCATTCTCTGTCTCAAGTTATGAAGGAAATTTCTAAGAGTC
mouselincRNA1199+	lincRNA	5250	chr5	+	74767553	74772803	chr5:74772013+74772072	TTTAAAATTAGTGCCATTCTATAAGTTAAAAGGAGACTGGCCTCGCACCTGGCCACTCCC
mouselincRNA1218-	lincRNA	30900	chr5	-	111868361	111899261	chr5:111868718-111868777	CTTCTTTTGGTCCCAAGCATTTTGCAGGGGTAGTGTCCTTGAAGTTCTATGAAGTCCTTC
mouselincRNA1222-	lincRNA	18667	chr5	-	114485869	114504536	chr5:114486003-114486062	ATAAACTGTGTCACATTGTCAACAGAGTCATCTACCCGCATGCGCTGAATGTAGGTACCA
mouselincRNA1222+	lincRNA	18667	chr5	+	114485869	114504536	chr5:114504477+114504536	CAGGAGCTACCAGGACATGAGATTTCTGTTCCTAGAATGCCTGCCATCCGTGACTCAAGC
mouselincRNA1223-	lincRNA	20350	chr5	-	118372895	118393245	chr5:118372899-118372958	TCCACCATGCTAGAAATACCCATTTTAAAAGGAAAATTTACATCCCTGCTGCCAATAAGA
mouselincRNA1223+	lincRNA	20350	chr5	+	118372895	118393245	chr5:118393110+118393169	AATGCTCATCTTTTGGCAGCTAAGTGAGCCACCACTTGCTGCTAGCTTTCCTGTTTCAAT
mouselincRNA1224+	lincRNA	13825	chr5	+	118434595	118448420	chr5:118448140+118448199	GGGCCTAGACATATTCTAAATTTTCTAAGACTGCCCGTCACTTACATAAAATTAAGAGGG
mouselincRNA1225-	lincRNA	10543	chr5	-	119232742	119243285	chr5:119232796-119232855	TCAAATTTTCAAGCCTGCTTGGTACCCAGCAGGAGTAGGTTGGGTGGTGTGTAGAAAAAA
mouselincRNA1225+	lincRNA	10543	chr5	+	119232742	119243285	chr5:119243222+119243281	CACATGGATCTTTTTCTTAATTGTGTATGGGTTTTTGCATGTTTACATACGTGTTCATGG
mouselincRNA1231-	lincRNA	6854	chr5	-	122525064	122531918	chr5:122525779-122525838	TGTTTACATCATCATTTTTAAGGCACTGGCCTTAAGCACAGCCACTCGAAGCTCACTCAC
mouselincRNA1231+	lincRNA	6854	chr5	+	122525064	122531918	chr5:122531855+122531914	AACATCCATGGGTAACTGAAAATCCGTGGCCAACACAAATATTTCCAGCCCTATGATCCG
mouselincRNA1235-	lincRNA	5500	chr5	-	134567748	134573248	chr5:134567791-134567850	TGAGAGAGAGAGACACATGCACACACAAAGAGAGACAGAGACTGGGAATCTCACTACATA
mouselincRNA1235+	lincRNA	5500	chr5	+	134567748	134573248	chr5:134573171+134573230	TATTTTCAGACAGAGTCTCCTGTAGTCCAGGCTGTACTCCTGACTCCCCATAAACTTAGA
mouselincRNA1244-	lincRNA	5500	chr5	-	148743751	148749251	chr5:148743780-148743839	AGTACTATTCTGGTCTGTCTGTTAACCGTACACGCTGCTGGCAGACGTTATTTAAACACG
mouselincRNA1244+	lincRNA	5500	chr5	+	148743751	148749251	chr5:148749129+148749188	TCTGACCTACCAGCTCTCAAAACCTTCAGCTTCTAAGATGCCATATTTTGGCACTGTCTG
mouselincRNA1250-	lincRNA	11725	chr6	-	4487250	4498975	chr6:4487258-4487317	GTGTTACAAAGACATTAATATTGCCTTCCAGCCCACCCAAATTTAAAACTTATTAGGTCT
mouselincRNA1250+	lincRNA	11725	chr6	+	4487250	4498975	chr6:4498724+4498783	TCATGATGCTATCGGAGTGATTTGTCTTGATCCAAGTTTAACTGCAAAGCCGTTCTTCAG
mouselincRNA1253-	lincRNA	16060	chr6	-	10983994	11000054	chr6:10983995-10984054	GGGTCAGAACATGATTCTTGTCCATTTTAACACTCAGTTTCTTGGCTAGAGCAAAAATGT
mouselincRNA1256-	lincRNA	11202	chr6	-	18577565	18588767	chr6:18577566-18577625	GGACCAAAGAGTTACTCGTTGGCATCTCTGGAGAACTTTCTAGAAATATAGATAGAGATT
mouselincRNA1256+	lincRNA	11202	chr6	+	18577565	18588767	chr6:18588708+18588767	ATTACTTTCTGTACCATGGCTAGGTTACTTCTTCTGACTTCTGTCATAAGTCAAGAGAGA
mouselincRNA1266-	lincRNA	5125	chr6	-	36179448	36184573	chr6:36179517-36179576	CTGCCAAGGTTTAAGTTGAATGGATTTATAGGAATTACCAAGATTTCCCGTCTTTTTTAG
mouselincRNA1266+	lincRNA	5125	chr6	+	36179448	36184573	chr6:36184514+36184573	GTTGCCTCCAGCCAAGGTTTTCTTTGATTTGTCAACTAATTTGCTGCTCCTGGTGATTAG
mouselincRNA1267-	lincRNA	15475	chr6	-	37590117	37605592	chr6:37590125-37590184	ACATATTCCACCATTTAGTCCCCTCCCAGAAAGGCTTTTCTCCTGGAGAAAATCAGCAGT
mouselincRNA1275-	lincRNA	7375	chr6	-	51168414	51175789	chr6:51168430-51168489	CCAGTGTTCTTTTGTTTGTGGAGAAGCATGAGCCTTTTGCCCTATACAATTTTTAAAAAA
mouselincRNA1278-	lincRNA	5225	chr6	-	52029967	52035192	chr6:52029985-52030044	CTTACTATGACTCATAGAAATGTTAGGGAAAGGTACTTCTCACTTTATGCCAGGATTTTT
mouselincRNA1278+	lincRNA	5225	chr6	+	52029967	52035192	chr6:52035083+52035142	TGACCAACTCCTGTTTCTGTGACCTTCAGAGTTCAAGATCATAGCTAATATTATTAACAG
mouselincRNA1284-	lincRNA	8600	chr6	-	66848197	66856797	chr6:66848198-66848257	GTCTAACTGTTTCTATCCTGTTTCTGATGAACTGATCTAGAAGACTTATAAGGCGTGGAC
mouselincRNA1284+	lincRNA	8600	chr6	+	66848197	66856797	chr6:66856705+66856764	TTAGGATTTAAAAGTTCCCTCCCACTCTTCTGGGAGAAGAACTTGATACAGCTCAGGGTA
mouselincRNA1294-	lincRNA	11485	chr6	-	84360055	84371540	chr6:84360090-84360149	AATAAAGTTTCTGGGTGTTGGCTGGACTGAGCTGAGCTTCTGGAAGACACCAGATCTAAT
mouselincRNA1294+	lincRNA	11485	chr6	+	84360055	84371540	chr6:84371445+84371504	AGCTGTTGGGATTTAATGCTTTGCCTTCACAAAACAGCCAGTCTCCTGCCCTATAGATTC
mouselincRNA1298-	lincRNA	7207	chr6	-	88146082	88153289	chr6:88146407-88146466	AAGGTGCATGTGTGATATGATATGTATGTGATGTTGTGCCATGTGTAATATTATATGGTG
mouselincRNA1298+	lincRNA	7207	chr6	+	88146082	88153289	chr6:88153169+88153228	CTTTTCTCTGTGGAACAAGATGGGTAGAATTGGGACAGCCACTTTCCTGTACATTTGCAT
mouselincRNA1300+	lincRNA	10400	chr6	+	88924009	88934409	chr6:88934306+88934365	TTCCCACAACTTGGACAGAATGCTGCTTAGAGGTGGGAGTCAGATTTTGCCTTCTTTGTA
mouselincRNA1311-	lincRNA	6725	chr6	-	91199996	91206721	chr6:91200075-91200134	TCCTGGCTGATTGTACACAGCACTCTCTGTATGCTTTATACTCTTCTCAGCCCTTCATGT
mouselincRNA1312-	lincRNA	11242	chr6	-	91647372	91658614	chr6:91647510-91647569	TTAGGGAAATATTCAGCTGAAAATAAGCACTCTCATCCCTGGTGTAGGGTGACATGGAGG
mouselincRNA1312+	lincRNA	11242	chr6	+	91647372	91658614	chr6:91657822+91657881	TACTATTAGTTTGTGTGTGACATCAGCACTCATGCCTTTGAGGTCGCATGTCAACTCCGA
mouselincRNA1318+	lincRNA	8100	chr6	+	100383937	100392037	chr6:100391978+100392037	ATAAGCGTTCTCATTTGCCTTCTGTCTCGGAGATAACCACGCCATGACCAAAAGCAACTT
mouselincRNA1323-	lincRNA	30875	chr6	-	108679823	108710698	chr6:108679859-108679918	AAATCACCAATCAGAAAGATTGAGTGTGAGGACTGGGGTGGAGTGGTGATTGCCTCATAT
mouselincRNA1323+	lincRNA	30875	chr6	+	108679823	108710698	chr6:108710376+108710435	CCGCACAATCTGTTTTTGCTGTTTTAAGATTTTAAGACAGGGTCTCTCTTTGTATTAGGG
mouselincRNA1337-	lincRNA	12533	chr6	-	125509641	125522174	chr6:125509821-125509880	TAGGTTTCATTGTTGCCATGATGGATCTCCACCAATCTAGCCCACATATTTTTGAGCATT
mouselincRNA1337+	lincRNA	12533	chr6	+	125509641	125522174	chr6:125521784+125521843	TCTTGTCCAGTGGGTGGGGCTGTAGGAAGGAAATTAAGATACATTTTTTCCTTAATGTTT
mouselincRNA1339-	lincRNA	17449	chr6	-	126226242	126243691	chr6:126226243-126226302	AAGACTGGGATAGGGAATCATTTCTCCAAGCTTTCTTCATCTGTTCTTGTGGCTACAAAT
mouselincRNA1339+	lincRNA	17449	chr6	+	126226242	126243691	chr6:126243627+126243686	CTTGGTGTCTGCCTCAAACATAGGCCTTTCTTACATAGTAGATGTGTATAGCCAGTCCAG
mouselincRNA1341-	lincRNA	39327	chr6	-	126396398	126435725	chr6:126396399-126396458	GTTTAACCACTATCTTGGGCCAGTCATTTAAAACGCTCCGAACATTCATCAACTTCACCT
mouselincRNA1341+	lincRNA	39327	chr6	+	126396398	126435725	chr6:126435665+126435724	AGCACTGTGCACGGTGTGGGGGAGAGCAGCACTGTGCATGGTGTGGGATAGCAGCACTGT
mouselincRNA1348+	lincRNA	9950	chr6	+	136491579	136501529	chr6:136501426+136501485	TTTATCGGTGCTTTAGTACTGGGCAAGATTGCTAATACCTTGGCCCAGTAGGGTTTAGTG
mouselincRNA1364-	lincRNA	5300	chr7	-	37940190	37945490	chr7:37940411-37940470	CAGTTGGTCTGTGGTATATTAGCTCCGGAATTTCTTTGTTGCATTTGGAAGACTCTATCG
mouselincRNA1377-	lincRNA	5965	chr7	-	63811910	63817875	chr7:63811934-63811993	TTTATACATGGAGATTTGTTATGGCTGGTGGCTGCAGTTTTCATGGCCTCTCTGACACCT
mouselincRNA1377+	lincRNA	5965	chr7	+	63811910	63817875	chr7:63817666+63817725	AGCCAACAACCTCTCCCATAGAGAAGAACAGATAGAGAGCAGATGGAGCCTTTACTGTTA
mouselincRNA1379-	lincRNA	10091	chr7	-	67472821	67482912	chr7:67472832-67472891	GCAGGAAGAATATGTTCTGTCTCCTGTTTACAGTATTATTCAGTTATCTGATTATCTCCA
mouselincRNA1379+	lincRNA	10091	chr7	+	67472821	67482912	chr7:67482597+67482656	AAATGGATTTGGATAAAGTAGCATCCATTTTCAGGCTCCCAGAGAAGTGGCTACCGCTTA
mouselincRNA1388-	lincRNA	5150	chr7	-	77130162	77135312	chr7:77130163-77130222	CTTGAGTGTGGTCACTACATTCAGTGTGTGCTCTCTTCCAAGAGCAGAATTCATTTTGCT
mouselincRNA1389+	lincRNA	10464	chr7	+	78804669	78815133	chr7:78815050+78815109	CAGAAATGTGCTGAATTAATGCAGACTGGAGTAGCTGGGTTCACAAACAGTCTAAGCCTC
mouselincRNA1395-	lincRNA	8400	chr7	-	89492108	89500508	chr7:89492109-89492168	AGTTCTGACAGGCCTGATAGGGCATGGATTCTCCTTTTATATGATTTTAAAAGGCCAAAG
mouselincRNA1400-	lincRNA	10089	chr7	-	98769192	98779281	chr7:98769791-98769850	GAAATGGTGTCATAATTTCCCCGAAGCTCTTCCCATATGGCTTCTGGGCAGTTCCAATTA
mouselincRNA1406+	lincRNA	11473	chr7	+	109190611	109202084	chr7:109202015+109202074	GATTCTGGGCCTTATATGTTTGCAGGAAAGATAAGAATACCTGGTGAGCAGGGTTCCTTG
mouselincRNA1407+	lincRNA	12050	chr7	+	110703123	110715173	chr7:110715041+110715100	TTCCACTAAAGGTCCTTACTCCAAAGTCTATGGGGAAGTGATGGTGGCTTGATCTCATCT
mouselincRNA1413-	lincRNA	12068	chr7	-	124716819	124728887	chr7:124716828-124716887	CCATGCCTCAAAATATATTTCCTCTGTTTGATGATTGCAAAATTCCCAGTAGTATACTGA
mouselincRNA1422-	lincRNA	18250	chr7	-	136062557	136080807	chr7:136062693-136062752	CCTGCTCTCGTTTTCATCAACTCTTTGTGCCAAATAATACTCTACTCTGAGAGAAAAACA
mouselincRNA1422+	lincRNA	18250	chr7	+	136062557	136080807	chr7:136080740+136080799	AAATTAATACAGCTGCTCTCTAGTGAGGAATCCAGTCTAAGATGCCCTGGACAGTGCAGA
mouselincRNA1424-	lincRNA	20495	chr7	-	145111035	145131530	chr7:145111060-145111119	TACCTGGTTTATTGCAGTTATTTACTAACTGCTTACCTATCGGTGCTTGGCCGCAAGGAC
mouselincRNA1424+	lincRNA	20495	chr7	+	145111035	145131530	chr7:145130821+145130880	TTGTTCACACACTACACACCCTTCTAGTACCCCATGGATATCAGGAAAGAGACCAAACAG
mouselincRNA1425-	lincRNA	5025	chr8	-	6599578	6604603	chr8:6599579-6599638	TTTCTAACCCCCTACCCAGTGAAATAATTGCCATTTCATGAGCCTATAAACTGAGCTATA
mouselincRNA1425+	lincRNA	5025	chr8	+	6599578	6604603	chr8:6604544+6604603	AGACTCAAATGGAGAAATGAACTCAGTCCTCCAATTGCGGTGCATTCATTACAGCCCCAT
mouselincRNA1437-	lincRNA	8475	chr8	-	26505143	26513618	chr8:26505172-26505231	AAAGGACTGGTCCTAGGAGAAGAAAAGGACAAGATGAGTGTGAGAAACTGTCTCCAGCAT
mouselincRNA1437+	lincRNA	8475	chr8	+	26505143	26513618	chr8:26513483+26513542	AGAAAATTGGGAAAGAAAAGGTGAGCTGCCTCCCTTCCCATCTCTCAAAGAACAGGAAAC
mouselincRNA1441-	lincRNA	12353	chr8	-	33958003	33970356	chr8:33958463-33958522	AACGCAAGGAATGGGAAAGAGGGAGACTGTACATCTCCTTTGTTCGTTTTAGGAAGCAGA
mouselincRNA1453-	lincRNA	9490	chr8	-	54432181	54441671	chr8:54432354-54432413	AACCTAACACAGTAATAGGTATTCCATACTCACCTTTGTCCAATAGGTCACTTGATTAAA
mouselincRNA1453+	lincRNA	9490	chr8	+	54432181	54441671	chr8:54441609+54441668	TCCTTCCTTTGCAGATAGGATGAAGACGCTCACCAGTTCTCTTTATGAGGTTGTTGATCC
mouselincRNA1454+	lincRNA	5643	chr8	+	54447590	54453233	chr8:54453157+54453216	GATACTGTGTTTCCTTTTTAATCCTGAAAAAGCTCTATTCTTCTGATGGGGGAATAAAGA
mouselincRNA1466-	lincRNA	10525	chr8	-	78137228	78147753	chr8:78137469-78137528	CACTGGCTGGCTCCTTTGAGTTGAAGTCTATAGTAAGGAAGAAACGTGATACATCGTGCT
mouselincRNA1467+	lincRNA	17858	chr8	+	80067602	80085460	chr8:80085365+80085424	CCCCTTCCAGAATGAAGACTTTTTTCATATGCCTCCCATTTAATTCATCAGACATTAATT
mouselincRNA1468-	lincRNA	19059	chr8	-	80119480	80138539	chr8:80119827-80119886	ACACCATTCATCTCTAGAAGGAATGTGTGTCTCTTTTGGACCACTAGGCATTGTGGAGAG
mouselincRNA1478-	lincRNA	8475	chr8	-	90074620	90083095	chr8:90074862-90074921	GTTAATGGGAACTGAGTGAAGCCTCCCAGGAGAGAATAAAAGAGAAATGTGCCTAAAATA
mouselincRNA1478+	lincRNA	8475	chr8	+	90074620	90083095	chr8:90082789+90082848	AAGTAAGTATTTCCCATGCATTATCTCATCTGTGCCTTGCCCTCAGTTTACAAGGGGCTG
mouselincRNA1480+	lincRNA	8025	chr8	+	92367647	92375672	chr8:92375593+92375652	AACCAGGGCAGACCAGTGGATACAGGGCATTTTATTTGTTTGGTTCTCTTAAAAAACAAA
mouselincRNA1486-	lincRNA	10316	chr8	-	109309929	109320245	chr8:109309930-109309989	ATGCACTTAAAGGTGTTTGAGAGCACTCCTGGTACTCTGTAAAGAACAGACTGAAGGATG
mouselincRNA1511-	lincRNA	7700	chr9	-	24813118	24820818	chr9:24813164-24813223	AACATTTTATAGGACTTCAGGCCACGTAAAACCTACACCTTTCAGAGTCTTGGCCGTGAA
mouselincRNA1512-	lincRNA	18209	chr9	-	26615820	26634029	chr9:26616049-26616108	AACCACCTCCAGTTCCTTGCTTATTTCCATGATATTTCAATAAGCATCTCTCTTAAACTC
mouselincRNA1512+	lincRNA	18209	chr9	+	26615820	26634029	chr9:26633967+26634026	GTTATCACAAATACATCATAGCTTCATACTTTCCAAGTCCTGTCCCTATCTCATTTAATC
mouselincRNA1514+	lincRNA	10077	chr9	+	27718834	27728911	chr9:27728852+27728911	TGTGTCCCTGGAGGATTCTAGGTGGAAATAGAGATCACTGAACAGTGAAAGCGAAATAAT
mouselincRNA1533-	lincRNA	15675	chr9	-	46893430	46909105	chr9:46893516-46893575	AACACAGAAAAACTCATGTTTTCTCCCTGCAGCTTTGCAAGCATCTGGGCATTGGACTTG
mouselincRNA1533+	lincRNA	15675	chr9	+	46893430	46909105	chr9:46909046+46909105	ATGAAACAGTGAAGCAGCTGTTATAGCATTGGTGTGGGTCACAATGTATCAGGGTCCAGA
mouselincRNA1538+	lincRNA	5325	chr9	+	53824838	53830163	chr9:53830104+53830163	TTATTGAAGGCATATCACCCCAACCTGCATTACCATACAGGACAAGAATGCCCTGGAATT
mouselincRNA1545+	lincRNA	5275	chr9	+	58273738	58279013	chr9:58278888+58278947	ACAAATATAGAAAATTGAATGGGTGCTAAGCCTGGTGGGGACAAAGTGACATGGTTCCTA
mouselincRNA1546-	lincRNA	6075	chr9	-	58339838	58345913	chr9:58339956-58340015	TGTCAGACCATTCTTCTATACAACACAAAGGTAACCAGCAACATCTGTGGCACCCTAAAC
mouselincRNA1546+	lincRNA	6075	chr9	+	58339838	58345913	chr9:58345827+58345886	AGTATTTGCTGAAGTTCCCTGTGTTCCTTTCCCAGGTTGTCTTATGACAGGAGAGTAAGA
mouselincRNA1555-	lincRNA	5909	chr9	-	66151740	66157649	chr9:66151842-66151901	CTGAGCCAGTTTCCAACGTTCACCTTTAATACCTATGTTGAATACTTTTTAGAGCAAAAT
mouselincRNA1555+	lincRNA	5909	chr9	+	66151740	66157649	chr9:66157285+66157344	TATGAGGTGAATCCTGGTTCTCTGTTCACAGAGAGCCCTCTAAACTGCACAGATCTGAAA
mouselincRNA1559-	lincRNA	10025	chr9	-	70053561	70063586	chr9:70053565-70053624	ACAAGGGTAGGGATAATCTCCTGTGCACTGTGTGGAAACATCACCTGTCAATAAAAGTCT
mouselincRNA1559+	lincRNA	10025	chr9	+	70053561	70063586	chr9:70063522+70063581	ATCACATGCAAACTGCCATGGTTACACCTGTTATCTGAAGCACTGAGGAAGTAGAGGAAG
mouselincRNA1562-	lincRNA	5775	chr9	-	72766434	72772209	chr9:72766509-72766568	ACACAAATGACACTTGTAACAGAAACTCAACCTAGGCTCCACAGTGTCTGGGAAAATACC
mouselincRNA1564-	lincRNA	7785	chr9	-	78502209	78509994	chr9:78502348-78502407	CTTGTACCAGTGTCTTTGGCTACTGTTTTAACAACAATGGACCCCAAGAAAATGAACTTC
mouselincRNA1564+	lincRNA	7785	chr9	+	78502209	78509994	chr9:78509065+78509124	ATGTAAGTTCTTGGATAAGGCACAGATGATGATGGTGATCAGGCAATTCCCACAACAGCC
mouselincRNA1575-	lincRNA	11902	chr9	-	102467570	102479472	chr9:102467571-102467630	TCAGGCAGTTATGCCCATTAGGAGCAACCTAGGTCTCTTACATAAAACCCAGAATTGTAA
mouselincRNA1575+	lincRNA	11902	chr9	+	102467570	102479472	chr9:102479410+102479469	GATCTAAGCCGCTAAGGTGTTGGATTGCTTAACTGAACCATTTTGGTTGTTGTGGTGATG
mouselincRNA1576-	lincRNA	16762	chr9	-	106127731	106144493	chr9:106127770-106127829	TTTTCTCTCTTCAGAGGAGAGATCTTCTTATCACACATTGATGGGGGCTGGGTTATGACG
mouselincRNA1576+	lincRNA	16762	chr9	+	106127731	106144493	chr9:106144418+106144477	AGCCATGTGATGGAGCCCAAGTTACACTAATTATGTCATTACCCTAATTAAGTAAATACT
mouselincRNA1592-	lincRNA	8225	chrX	-	9747141	9755366	chrX:9747145-9747204	ACCTCCCTTTGATACTCTCTTCTTGGAGGTGCCCAAGATCTTAGAAAAATAGTCAGAAGG
mouselincRNA1592+	lincRNA	8225	chrX	+	9747141	9755366	chrX:9755133+9755192	GACATTTGTCTGTCTGTCTACTGATTTGTATCTTGGGGTTGTGAAGCCTGTGCCATGATG
mouselincRNA1595-	lincRNA	7275	chrX	-	11707166	11714441	chrX:11707171-11707230	TAAGTGAGAAGTCCCTCTCCATTTCTCATTTGGAGAATTCTGACTTCCCTTCATCTTAGC
mouselincRNA1595+	lincRNA	7275	chrX	+	11707166	11714441	chrX:11714284+11714343	TTCTATCCACTAGGTTAGCATGCACTGAAGCTTGGTCTTTTGTTTTCTCTTGGCCACTAA
mouselincRNA1596+	lincRNA	12375	chrX	+	11747441	11759816	chrX:11759757+11759816	TGGCTGTTCTTAGGAAGAGATTTAAAGGAGCCAGGCTCAGTGAGTATCTTCTACCAGAGA
mouselincRNA1606-	lincRNA	11675	chrX	-	14273016	14284691	chrX:14273017-14273076	AGTCTCCCTTCCACACATTTGGGTCTCAGTTGTTTCTAATATGTTCATGTCTTTTCAGGA
mouselincRNA1607+	lincRNA	19300	chrX	+	17494941	17514241	chrX:17514172+17514231	GATACAGACAACGCATTCAGAGGAAGCCCTTGCTTGTATGAGCTAAACTGAGAATGACTG
mouselincRNA1616+	lincRNA	9450	chrX	+	48045723	48055173	chrX:48054866+48054925	TTATTCTATTGTTTCCACTCATTAGAGAGGACTCCGAACTAGCACAGTCTGCCAGTCCCA
mouselincRNA1619+	lincRNA	9975	chrX	+	52248298	52258273	chrX:52257620+52257679	GCTCTGACATGTACCATATTCCTATTGATCAACACTAGCCTAGAGACTTTTTCGGGGGGT
mouselincRNA1623-	lincRNA	5475	chrX	-	58050416	58055891	chrX:58050417-58050476	ATTTAAAATTCTCCTTAGTCCCACCTAATCCACGGAGATGTGCAAAGAGATCCACTTTTA
mouselincRNA1623+	lincRNA	5475	chrX	+	58050416	58055891	chrX:58055658+58055717	TTTGTTCCTCCATCACAAGAATTATAGGTGACCTCTTACAATGAGTGACAAGAGAAAAAA
mouselincRNA1626-	lincRNA	13900	chrX	-	73464530	73478430	chrX:73464547-73464606	CACTAACACGTGGCTTATGCCCTGCTGCAATACATTGCCAAGGTTTTTTCTCAAGATCAT
mouselincRNA1626+	lincRNA	13900	chrX	+	73464530	73478430	chrX:73478135+73478194	TTGCTTTAGATCCCAGGTCTGAGTAAGCTTTGCTCAACATGCTATGCCTGTTGGTACCAA
mouselincRNA1631+	lincRNA	6175	chrX	+	94169856	94176031	chrX:94175972+94176031	CATGATGGCTGGCCTTCCATTGAGTCAGTACGAATATAACATCACCTTGAATTTACAGTT
mouselincRNA1633-	lincRNA	22659	chrX	-	99169644	99192303	chrX:99169976-99170035	CAATAGACATTTGACCCAGCTGACCATCTCAGTGGTGTGAGGCCCAACAATAGAGTAAAA
mouselincRNA1633+	lincRNA	22659	chrX	+	99169644	99192303	chrX:99192164+99192223	CACCATCTTTGCTTTAGCTGAGCCTAGTGGCTATCTTTTCCTCTTTCCAGAGCAATAATG
mouselincRNA1634-	lincRNA	5244	chrX	-	99195139	99200383	chrX:99195160-99195219	ACATTCATTTCCTGACACAGAAAGTTAGTACTCACTTGGAAAACCTTGGAGGGGGCTTCG
mouselincRNA1634+	lincRNA	5244	chrX	+	99195139	99200383	chrX:99200202+99200261	TATTTGTAAACATGTGTCCATTTTGCTTCACTCTGCATCCACCCAGTAGCCAGGCTCAGT
mouselincRNA1635+	lincRNA	19992	chrX	+	99228260	99248252	chrX:99248052+99248111	TCACAGCCTCTCACAATAGTATAACCGGCTAGTGAACAGTGTTTCAGCAGGAACTTGTAG
mouselincRNA1636-	lincRNA	10257	chrX	-	99273186	99283443	chrX:99273190-99273249	TTCTTGATGTGCCATTTGGTTGGGCTGCCTATTTGAGATGTTGATGAAATTGATTGTCAT
mouselincRNA1636+	lincRNA	10257	chrX	+	99273186	99283443	chrX:99283222+99283281	TGAGTGCCTAAGTGAGGCTAGAAGTTCAGTGTTTTCCTCTTGTTGTTCTTTGGAGTGTGT
mouselincRNA1637+	lincRNA	17924	chrX	+	99319582	99337506	chrX:99337213+99337272	AGTAGGGAAAAATGAATAAAGACAAAAGCACCCCACGTCTCTGGCTTATGGAAGAGCTAG
mouselincRNA1640-	lincRNA	11824	chrX	-	99557456	99569280	chrX:99557906-99557965	CCAAATCCTTCAGCTGTTCACAGTACCTCTTAAAATAGAAATGGCCCTAAGTCTGAGGGC
mouselincRNA1656+	lincRNA	10000	chrX	+	142464907	142474907	chrX:142474848+142474907	ACTTAGCAAAGGCTTATGTTTAAACGAGAAGTTTTAAAGCTCTGGGTGACATCCTTTCTG
mouselincRNA1658-	lincRNA	5275	chrX	-	143045757	143051032	chrX:143045761-143045820	GAGAGAATCGTGAACTTTTCCGTGTTCGTTTTATACTCCAGTTTTGCAGCTGTGTTATTT
mouselincRNA1658+	lincRNA	5275	chrX	+	143045757	143051032	chrX:143050807+143050866	AAATTAGCAAATGAAACTCTCTAAGCAGCATCAGATAGACCCAGAACTACAACACCTCCC
mouselincRNA1667-	lincRNA	29050	chrX	-	158612220	158641270	chrX:158612459-158612518	CCCCCACTTTCTTTGTCAAAGGATAAATCTTCCATGAACATAATTTTGAAAGTTTGCCTT
mouselincRNA1667+	lincRNA	29050	chrX	+	158612220	158641270	chrX:158641200+158641259	GCTTCACTACAGACCAGAGTTCTCTCAGTTGAACTAAAACAAGTAAAGATTATTTTAACC
mouselincRNA1671-	lincRNA	7825	chrX	-	166973995	166981820	chrX:166973999-166974058	ATGTTGTTTTCTGTGTGCCTCATTTATTGATGTCTTCCTGAAGGACTTCTACCTCAACCA
mouselincRNA1671+	lincRNA	7825	chrX	+	166973995	166981820	chrX:166981555+166981614	TAGATTTGGGCATAGAGATGCAGTAAAGTATCAAGTGGTTTCCAGGGATGCTCAAAGCCC
